# Supplementary material for: Causal Association Between Thyroid Function and Myeloproliferative Disease: A Two‐Sample Mendelian Randomization Study
Source: Int J Endocrinol. 2026 Jun 27;2026:6688740. doi: 10.1155/ije/6688740 (PMC13309939; doi:10.1155/ije/6688740)
Supplement: Supplementary file 1 — Supporting Information Supporting Table S1—Detailed Information on GWAS Data. Supporting Table S2—Instrumental Variable Matching Process and Strength Assessment. Supporting Table S3—Comprehensive Instrument Variable (IV) Information. Supporting Table S4—Summary of Excluded SNPs and Reasons for Removal in Mendelian Randomization (MR) Analyses. Supporting Table S5—Mendelian Randomization Estimates for the Causal Effect of Thyroid Function Traits on Myeloproliferative Diseases Using the Inverse Variance Weighted (IVW) Method. Supporting Table S6—Mendelian Randomization (MR) Analysis Results. Supporting Table S7—Summary of Mendelian Randomization (MR) Estimates for the Causal Associations Between Exposures and Hematological Outcomes. Supporting Table S8—Sensitivity Analysis and Pleiotropy Analysis. [file IJE-2026-6688740-s001.xlsx]

## Sheet: Table S1
Table S1. Detailed Information on GWAS Data
Trait	GWAS ID / Data source	Phenotype definition	Sample size (case/control)	SNP	PMID
TSH	ThyroidOmics Consortium datasets	Quantitative biomarker	271040	-	38291025
low TSH	ThyroidOmics Consortium datasets	Quantitative biomarker	271040	-	38291025
high TSH	ThyroidOmics Consortium datasets	Quantitative biomarker	271040	-	38291025
FT4	ThyroidOmics Consortium datasets	Quantitative biomarker	271040	-	38291025
FT3	ThyroidOmics Consortium datasets	Quantitative biomarker	271040	-	38291025
TT3	ThyroidOmics Consortium datasets	Quantitative biomarker	271040	-	38291025
FT3/FT4 ratio	ThyroidOmics Consortium datasets	Quantitative biomarker	271040	-	38291025
TT3/FT4 ratio	ThyroidOmics Consortium datasets	Quantitative biomarker	271040	-	38291025
Non-cancer illness code: hyperthyroidism or thyrotoxicosis	ukb-b-20289 (UK Biobank)	Self-reported diagnosis (UKB non-cancer illness code)	3,545 / 459,388	9851867	-
Non-cancer illness code: hypothyroidism or myxoedema	ukb-b-19732 (UK Biobank)	Self-reported diagnosis (UKB non-cancer illness code)	22,687 / 440,246	9851867	-
Hyperthyroidism	ebi-a-GCST90018860 (GWAS Catalog)	Clinically defined diagnosis (GWAS Catalog)	3,557 / 456,942	24189279	-
Hypothyroidism	ebi-a-GCST90018862 (GWAS Catalog)	Clinically defined diagnosis (GWAS Catalog)	30,155 / 379,986	24138872	-
Myeloproliferative diseases (CML excluded)	MYELOPROF_NONCML (Finnish R12 cohort)	Registry-based outcome	2,861 / 497,256	-	-
Chronic myeloproliferative disease	CHRONMYELOPRO (Finnish R12 cohort)	Registry-based outcome	3,178 / 497,256	-	-

## Sheet: Table S2
Table S2. Instrumental Variable Matching Process and Strength Assessment
Exposure	Outcome	N.IVs	mean.IV.F	min.IV.F	max.IV.F	R2	Unmatched	Proxy.snp	Palindromic SNPs
TT3	Myeloproliferative diseases (CML excluded)	4	192.709	36.1974	660.254	0.055236	/	/	/
TT3	Chronic myeloproliferative disease	4	192.709	36.1974	660.254	0.055236	/	/	/
TSH	Myeloproliferative diseases (CML excluded)	173	153.809	29.1598	2480.02	0.100319	rs17450274,rs440225	Replace rs149007683 with rs1129735（R2 = 0.000548431208319025）,Replace rs576123 with rs554833（R2 = 0.000720950974624014）	rs155943, rs2921053, rs4733121, rs8022931
TSH	Chronic myeloproliferative disease	173	153.809	29.1598	2480.02	0.100319	rs440225	Replace rs36067198 with rs17450274（R2 = 0.000256933730360737）,Replace rs149007683 with rs1129735（R2 = 0.000548431208319025）,Replace rs576123 with rs554833（R2 = 0.000720950974624014）	rs155943, rs2921053, rs4733121, rs8022931
Non-cancer illness code, self-reported: hypothyroidism or myxoedema	Myeloproliferative diseases (CML excluded)	122	83.0764	29.9456	764.69	0.021882	rs34509786,rs9272426,rs28418426	/	rs1921309, rs2921053, rs7754251
Non-cancer illness code, self-reported: hypothyroidism or myxoedema	Chronic myeloproliferative disease	122	83.0764	29.9456	764.69	0.021882	rs34509786,rs9272426,rs28418426	/	rs1921309, rs2921053, rs7754251
Non-cancer illness code, self-reported: hyperthyroidism or thyrotoxicosis	Myeloproliferative diseases (CML excluded)	13	126.109	29.8664	606.485	0.003539	rs185774696,rs71542456	Replace rs1794282 with rs1794279（R2 = 0.00130838442355546）	/
Non-cancer illness code, self-reported: hyperthyroidism or thyrotoxicosis	Chronic myeloproliferative disease	13	126.109	29.8664	606.485	0.003539	rs185774696,rs71542456,rs1794279	/	/
FT3/FT4 ratio	Myeloproliferative diseases (CML excluded)	15	119.436	29.5769	699.814	0.03858	/	/	/
FT3/FT4 ratio	Chronic myeloproliferative disease	15	119.436	29.5769	699.814	0.03858	/	/	/
low TSH	Myeloproliferative diseases (CML excluded)	29	71.2562	30.6795	279.572	0.01526	/	Replace rs10223666 with rs9472135（R2 = 0.000495980367016825）	/
low TSH	Chronic myeloproliferative disease	29	71.2562	30.6795	279.572	0.01526	/	Replace rs10223666 with rs9472135（R2 = 0.000495980367016825）	/
Hypothyroidism	Myeloproliferative diseases (CML excluded)	75	82.6063	30.0387	559.658	0.015098	rs307558,rs141232332,rs1065386,rs28418426,rs9273371	Replace rs307559 with rs307558（R2 = 0.0000814918870914362）	rs2412976
Hypothyroidism	Chronic myeloproliferative disease	75	82.6063	30.0387	559.658	0.015098	rs141232332,rs1065386,rs28418426,rs9273371	/	rs2412976
Hyperthyroidism	Myeloproliferative diseases (CML excluded)	13	64.1539	30.366	195.212	0.001811	rs28375776	/	rs385863
Hyperthyroidism	Chronic myeloproliferative disease	13	64.1539	30.366	195.212	0.001811	rs28375776	/	rs385863
high TSH	Myeloproliferative diseases (CML excluded)	6	49.5343	31.4689	114.507	0.001956	/	Replace rs3130977 with rs3130552（R2 = 0.000269396521972027）	/
high TSH	Chronic myeloproliferative disease	6	49.5343	31.4689	114.507	0.001956	rs3130552	/	/
FT4	Myeloproliferative diseases (CML excluded)	66	83.5725	30.0108	1093.7	0.048292	/	Replace rs8015085 with rs11626350（R2 = 0.00034699988553414）,Replace rs4401038 with rs11860343（R2 = 0.000278612939411785）,Replace rs10946313 with rs75705948（R2 = 0.000895894500827943）,Replace rs467317 with rs2810494（R2 = 0.000380909887233645）	rs1731951, rs4146836
FT4	Chronic myeloproliferative disease	66	83.5725	30.0108	1093.7	0.048292	/	Replace rs8015085 with rs11626350（R2 = 0.00034699988553414）,Replace rs4401038 with rs11860343（R2 = 0.000278612939411785）,Replace rs10946313 with rs75705948（R2 = 0.000895894500827943）,Replace rs467317 with rs2810494（R2 = 0.000380909887233645）	rs1731951, rs4146836
FT3	Myeloproliferative diseases (CML excluded)	7	75.4877	34.6507	149.95	0.010668	/	/	/
FT3	Chronic myeloproliferative disease	7	75.4877	34.6507	149.95	0.010668	/	/	/
TT3/FT4 ratio	Myeloproliferative diseases (CML excluded)	8	98.8852	31.0978	360.945	0.055077	/	/	/
TT3/FT4 ratio	Chronic myeloproliferative disease	8	98.8852	31.0978	360.945	0.055077	/	/	/

## Sheet: Table S3
Table S3. Comprehensive Instrument Variable (IV) Information
chr.exposure	SNP	effect_allele.exposure	other_allele.exposure	eaf.exposure	beta.exposure	se.exposure	pval.exposure	samplesize.exposure	pos.exposure	exposure	mr_keep.exposure	pval_origin.exposure	id.exposure	maf.exposure	chr.outcome	pos.outcome	other_allele.outcome	effect_allele.outcome	pval.outcome	beta.outcome	se.outcome	eaf.outcome	outcome	mr_keep.outcome	pval_origin.outcome	id.outcome	samplesize.outcome	r2	F	meanF	minF	maxF	proxy.outcome	target_snp.outcome	proxy_snp.outcome	data_source.exposure
1	rs2235544	A	C	0.5245	-0.0311	0.0024	4.328e-39	15510	54375570	TT3/FT4 ratio	TRUE	reported	1SB11m	0.4755	1	53909897	C	A	0.604838	0.0355528	0.068707	0.544699	Chronic myeloproliferative disease	TRUE	reported	8kbRKS	500434	0.0107105	167.897	98.8852	31.0978	360.945
2	rs11675342	T	C	0.4268	0.0136	0.0024	2.022e-08	15510	1407628	TT3/FT4 ratio	TRUE	reported	1SB11m	0.4268	2	1403856	C	T	0.41348	0.0563647	0.0689236	0.440771	Chronic myeloproliferative disease	TRUE	reported	8kbRKS	500434	0.00206607	32.107	98.8852	31.0978	360.945
6	rs9274697	A	G	0.5682	-0.0145	0.0026	3.049e-08	14596	32637016	TT3/FT4 ratio	TRUE	reported	1SB11m	0.4318	6	32669239	A	G	0.368944	-0.0622011	0.0692313	0.423308	Chronic myeloproliferative disease	TRUE	reported	8kbRKS	500434	0.00212633	31.0978	98.8852	31.0978	360.945
9	rs7850258	A	G	0.3339	0.0248	0.0025	7.274e-23	15510	100549013	TT3/FT4 ratio	TRUE	reported	1SB11m	0.3339	9	97786731	A	G	0.745456	0.0232706	0.0716816	0.653316	Chronic myeloproliferative disease	TRUE	reported	8kbRKS	500434	0.0063047	98.3937	98.8852	31.0978	360.945
14	rs1472098	A	G	0.6687	-0.0149	0.0025	4.469e-09	15510	80568997	TT3/FT4 ratio	TRUE	reported	1SB11m	0.3313	14	80102654	G	A	0.76157	0.0220205	0.0725747	0.667383	Chronic myeloproliferative disease	TRUE	reported	8kbRKS	500434	0.00228501	35.517	98.8852	31.0978	360.945
14	rs11160652	A	G	0.3586	-0.0141	0.0025	2.336e-08	15510	101998664	TT3/FT4 ratio	TRUE	reported	1SB11m	0.3586	14	101532327	G	A	0.152013	0.0979279	0.0683635	0.458895	Chronic myeloproliferative disease	TRUE	reported	8kbRKS	500434	0.00204671	31.8055	98.8852	31.0978	360.945
23	rs1804495	A	C	0.1185	-0.0608	0.0032	2.628e-82	13017	105278361	TT3/FT4 ratio	TRUE	reported	1SB11m	0.1185	23	106034370	C	A	0.582724	-0.0519798	0.0946101	0.0910811	Chronic myeloproliferative disease	TRUE	reported	8kbRKS	500434	0.0269846	360.945	98.8852	31.0978	360.945
23	rs5916975	A	C	0.3677	-0.0127	0.0022	3.985e-09	13017	105404138	TT3/FT4 ratio	TRUE	reported	1SB11m	0.3677	23	106160145	C	A	0.185227	-0.0793265	0.0598767	0.300929	Chronic myeloproliferative disease	TRUE	reported	8kbRKS	500434	0.00255353	33.3193	98.8852	31.0978	360.945
1	rs2235544	A	C	0.5245	-0.0311	0.0024	4.328e-39	15510	54375570	TT3/FT4 ratio	TRUE	reported	1SB11m	0.4755	1	53909897	C	A	0.409715	-0.0223648	0.0271287	0.544664	Myeloproliferative diseases (CML excluded)	TRUE	reported	ZhkW2p	500117	0.0107105	167.897	98.8852	31.0978	360.945
2	rs11675342	T	C	0.4268	0.0136	0.0024	2.022e-08	15510	1407628	TT3/FT4 ratio	TRUE	reported	1SB11m	0.4268	2	1403856	C	T	0.712769	0.0100396	0.0272711	0.440771	Myeloproliferative diseases (CML excluded)	TRUE	reported	ZhkW2p	500117	0.00206607	32.107	98.8852	31.0978	360.945
6	rs9274697	A	G	0.5682	-0.0145	0.0026	3.049e-08	14596	32637016	TT3/FT4 ratio	TRUE	reported	1SB11m	0.4318	6	32669239	A	G	0.00333073	-0.0796761	0.0271428	0.423387	Myeloproliferative diseases (CML excluded)	TRUE	reported	ZhkW2p	500117	0.00212633	31.0978	98.8852	31.0978	360.945
9	rs7850258	A	G	0.3339	0.0248	0.0025	7.274e-23	15510	100549013	TT3/FT4 ratio	TRUE	reported	1SB11m	0.3339	9	97786731	A	G	0.827196	-0.00618722	0.0283429	0.653331	Myeloproliferative diseases (CML excluded)	TRUE	reported	ZhkW2p	500117	0.0063047	98.3937	98.8852	31.0978	360.945
14	rs1472098	A	G	0.6687	-0.0149	0.0025	4.469e-09	15510	80568997	TT3/FT4 ratio	TRUE	reported	1SB11m	0.3313	14	80102654	G	A	0.0132395	-0.0710399	0.0286768	0.667276	Myeloproliferative diseases (CML excluded)	TRUE	reported	ZhkW2p	500117	0.00228501	35.517	98.8852	31.0978	360.945
14	rs11160652	A	G	0.3586	-0.0141	0.0025	2.336e-08	15510	101998664	TT3/FT4 ratio	TRUE	reported	1SB11m	0.3586	14	101532327	G	A	0.778327	0.00762153	0.0270748	0.458884	Myeloproliferative diseases (CML excluded)	TRUE	reported	ZhkW2p	500117	0.00204671	31.8055	98.8852	31.0978	360.945
23	rs1804495	A	C	0.1185	-0.0608	0.0032	2.628e-82	13017	105278361	TT3/FT4 ratio	TRUE	reported	1SB11m	0.1185	23	106034370	C	A	0.106634	0.0624493	0.038704	0.0911269	Myeloproliferative diseases (CML excluded)	TRUE	reported	ZhkW2p	500117	0.0269846	360.945	98.8852	31.0978	360.945
23	rs5916975	A	C	0.3677	-0.0127	0.0022	3.985e-09	13017	105404138	TT3/FT4 ratio	TRUE	reported	1SB11m	0.3677	23	106160145	C	A	0.127277	-0.03712	0.0243421	0.300887	Myeloproliferative diseases (CML excluded)	TRUE	reported	ZhkW2p	500117	0.00255353	33.3193	98.8852	31.0978	360.945
1	rs2235544	A	C	0.5227	-0.0698	0.0057	1.865e-34	57107	54375570	FT3	TRUE	reported	f6GWp0	0.4773	1	53909897	C	A	0.604838	0.0355528	0.068707	0.544699	Chronic myeloproliferative disease	TRUE	reported	8kbRKS	500434	0.00261898	149.95	75.4877	34.6507	149.95
4	rs17628883	A	G	0.1027	-0.0571	0.0097	3.89e-09	53073	171009009	FT3	TRUE	reported	f6GWp0	0.1027	4	170087858	G	A	0.916805	0.0151051	0.144603	0.0578275	Chronic myeloproliferative disease	TRUE	reported	8kbRKS	500434	0.000652487	34.6507	75.4877	34.6507	149.95
5	rs1521985	T	C	0.4854	-0.0354	0.0059	2.711e-09	53073	62270218	FT3	TRUE	reported	f6GWp0	0.4854	5	62974391	C	T	0.410679	0.0563466	0.0684899	0.458266	Chronic myeloproliferative disease	TRUE	reported	8kbRKS	500434	0.000677851	35.9986	75.4877	34.6507	149.95
6	rs78677597	A	C	0.7704	-0.0517	0.0069	8.487e-14	57107	100610044	FT3	TRUE	reported	f6GWp0	0.2296	6	100162168	A	C	0.861617	0.0146555	0.0840745	0.208693	Chronic myeloproliferative disease	TRUE	reported	8kbRKS	500434	0.000982125	56.1394	75.4877	34.6507	149.95
9	rs1588635	A	C	0.3431	0.069	0.0062	1.435e-28	53073	100537802	FT3	TRUE	reported	f6GWp0	0.3431	9	97775520	A	C	0.741242	0.023687	0.071733	0.653416	Chronic myeloproliferative disease	TRUE	reported	8kbRKS	500434	0.00232825	123.851	75.4877	34.6507	149.95
9	rs4842131	T	C	0.4353	-0.0597	0.0062	4.608e-22	51314	139092679	FT3	TRUE	reported	f6GWp0	0.4353	9	136200833	T	C	0.325951	0.0671537	0.0683635	0.510904	Chronic myeloproliferative disease	TRUE	reported	8kbRKS	500434	0.00180362	92.7146	75.4877	34.6507	149.95
23	rs5916968	A	G	0.1243	-0.0717	0.0121	2.947e-09	21847	105311217	FT3	TRUE	reported	f6GWp0	0.1243	23	106067226	A	G	0.497854	-0.0641917	0.0946962	0.908968	Chronic myeloproliferative disease	TRUE	reported	8kbRKS	500434	0.00160464	35.1098	75.4877	34.6507	149.95
1	rs2235544	A	C	0.5227	-0.0698	0.0057	1.865e-34	57107	54375570	FT3	TRUE	reported	f6GWp0	0.4773	1	53909897	C	A	0.409715	-0.0223648	0.0271287	0.544664	Myeloproliferative diseases (CML excluded)	TRUE	reported	ZhkW2p	500117	0.00261898	149.95	75.4877	34.6507	149.95
4	rs17628883	A	G	0.1027	-0.0571	0.0097	3.89e-09	53073	171009009	FT3	TRUE	reported	f6GWp0	0.1027	4	170087858	G	A	0.425632	0.0455934	0.0572286	0.0578458	Myeloproliferative diseases (CML excluded)	TRUE	reported	ZhkW2p	500117	0.000652487	34.6507	75.4877	34.6507	149.95
5	rs1521985	T	C	0.4854	-0.0354	0.0059	2.711e-09	53073	62270218	FT3	TRUE	reported	f6GWp0	0.4854	5	62974391	C	T	0.540324	-0.0166283	0.027156	0.458234	Myeloproliferative diseases (CML excluded)	TRUE	reported	ZhkW2p	500117	0.000677851	35.9986	75.4877	34.6507	149.95
6	rs78677597	A	C	0.7704	-0.0517	0.0069	8.487e-14	57107	100610044	FT3	TRUE	reported	f6GWp0	0.2296	6	100162168	A	C	0.383645	-0.0290036	0.0332916	0.208721	Myeloproliferative diseases (CML excluded)	TRUE	reported	ZhkW2p	500117	0.000982125	56.1394	75.4877	34.6507	149.95
9	rs1588635	A	C	0.3431	0.069	0.0062	1.435e-28	53073	100537802	FT3	TRUE	reported	f6GWp0	0.3431	9	97775520	A	C	0.815587	-0.00661532	0.0283646	0.653432	Myeloproliferative diseases (CML excluded)	TRUE	reported	ZhkW2p	500117	0.00232825	123.851	75.4877	34.6507	149.95
9	rs4842131	T	C	0.4353	-0.0597	0.0062	4.608e-22	51314	139092679	FT3	TRUE	reported	f6GWp0	0.4353	9	136200833	T	C	0.96307	0.00125104	0.0270196	0.510914	Myeloproliferative diseases (CML excluded)	TRUE	reported	ZhkW2p	500117	0.00180362	92.7146	75.4877	34.6507	149.95
23	rs5916968	A	G	0.1243	-0.0717	0.0121	2.947e-09	21847	105311217	FT3	TRUE	reported	f6GWp0	0.1243	23	106067226	A	G	0.129233	0.0587479	0.038723	0.908923	Myeloproliferative diseases (CML excluded)	TRUE	reported	ZhkW2p	500117	0.00160464	35.1098	75.4877	34.6507	149.95
1	rs2235544	A	C	0.525	0.1389	0.0042	1e-200	111048	54375570	FT4	TRUE	reported	QQel58	0.475	1	53909897	C	A	0.604838	0.0355528	0.068707	0.544699	Chronic myeloproliferative disease	TRUE	reported	8kbRKS	500434	0.00975301	1093.7	83.5725	30.0108	1093.7
1	rs11206316	A	T	0.8738	0.0393	0.0064	7.944e-10	117166	54751172	FT4	TRUE	reported	QQel58	0.1262	1	54285499	A	T	0.750964	-0.035411	0.111577	0.105083	Chronic myeloproliferative disease	TRUE	reported	8kbRKS	500434	0.000321724	37.7066	83.5725	30.0108	1093.7
1	rs12691474	T	C	0.6109	0.0238	0.0043	3.157e-08	117166	174170005	FT4	TRUE	reported	QQel58	0.3891	1	174200867	T	C	0.577226	0.0392644	0.0704369	0.369041	Chronic myeloproliferative disease	TRUE	reported	8kbRKS	500434	0.000261398	30.6344	83.5725	30.0108	1093.7
1	rs11240565	T	C	0.3896	-0.0288	0.0043	1.853e-11	117166	205722958	FT4	TRUE	reported	QQel58	0.3896	1	205753830	C	T	0.0529773	-0.136806	0.0706971	0.367449	Chronic myeloproliferative disease	TRUE	reported	8kbRKS	500434	0.000382719	44.8581	83.5725	30.0108	1093.7
2	rs11675434	T	C	0.4052	-0.0402	0.0044	5.778e-20	108622	1407815	FT4	TRUE	reported	QQel58	0.4052	2	1404043	C	T	0.309704	0.0702811	0.069185	0.428106	Chronic myeloproliferative disease	TRUE	reported	8kbRKS	500434	0.000767884	83.4716	83.5725	30.0108	1093.7
2	rs6430552	T	C	0.4119	-0.0412	0.0044	7.629e-21	113797	135622808	FT4	TRUE	reported	QQel58	0.4119	2	134865238	C	T	0.416044	0.0566889	0.0697019	0.396033	Chronic myeloproliferative disease	TRUE	reported	8kbRKS	500434	0.000769881	87.6761	83.5725	30.0108	1093.7
2	rs3821083	A	C	0.7547	0.0307	0.005	8.966e-10	108373	172412907	FT4	TRUE	reported	QQel58	0.2453	2	171556397	A	C	0.755604	0.0267866	0.0860591	0.192289	Chronic myeloproliferative disease	TRUE	reported	8kbRKS	500434	0.000347748	37.6989	83.5725	30.0108	1093.7
3	rs775722	T	C	0.5518	-0.0234	0.0042	2.904e-08	117166	77643616	FT4	TRUE	reported	QQel58	0.4482	3	77594465	T	C	0.246472	0.0797049	0.0687727	0.449099	Chronic myeloproliferative disease	TRUE	reported	8kbRKS	500434	0.00026486	31.0403	83.5725	30.0108	1093.7
3	rs925612	T	C	0.4689	-0.0279	0.0042	2.656e-11	117166	129709352	FT4	TRUE	reported	QQel58	0.4689	3	129990509	T	C	0.390174	-0.058649	0.0682518	0.512969	Chronic myeloproliferative disease	TRUE	reported	8kbRKS	500434	0.000376482	44.1268	83.5725	30.0108	1093.7
3	rs56252332	A	T	0.1602	-0.041	0.0058	2.351e-12	117166	181711408	FT4	TRUE	reported	QQel58	0.1602	3	181993620	T	A	0.349168	0.0726776	0.07763	0.263029	Chronic myeloproliferative disease	TRUE	reported	8kbRKS	500434	0.000426309	49.9694	83.5725	30.0108	1093.7
4	rs13107325	T	C	0.071	0.0539	0.0086	4.446e-10	111007	103188709	FT4	TRUE	reported	QQel58	0.071	4	102267552	C	T	0.266919	-0.315098	0.283825	0.0140468	Chronic myeloproliferative disease	TRUE	reported	8kbRKS	500434	0.000353734	39.2801	83.5725	30.0108	1093.7
4	rs112649654	T	G	0.9016	-0.1047	0.0071	7.71e-49	115211	170986579	FT4	TRUE	reported	QQel58	0.0984	4	170065428	T	G	0.53518	0.0934439	0.150688	0.0530008	Chronic myeloproliferative disease	TRUE	reported	8kbRKS	500434	0.00188393	217.455	83.5725	30.0108	1093.7
5	rs4704397	A	G	0.3848	-0.0327	0.0043	3.791e-14	115882	76518442	FT4	TRUE	reported	QQel58	0.3848	5	77222617	G	A	0.987673	-0.00106996	0.0692521	0.408798	Chronic myeloproliferative disease	TRUE	reported	8kbRKS	500434	0.000498799	57.8297	83.5725	30.0108	1093.7
6	rs75705948	A	G	0.6379	0.0451	0.0044	3.174e-24	117166	19381743	FT4	TRUE	reported	QQel58	0.3621	6	19381743	A	G	0.390627	-0.0591511	0.068902	0.432733	Chronic myeloproliferative disease	TRUE	reported	8kbRKS	500434	0.000895895	105.061	83.5725	30.0108	1093.7	TRUE	rs75705948	rs10946313
6	rs9356988	A	G	0.2678	-0.0419	0.0047	5.445e-19	117166	25777481	FT4	TRUE	reported	QQel58	0.2678	6	25777253	G	A	0.353496	-0.0655969	0.0706993	0.375986	Chronic myeloproliferative disease	TRUE	reported	8kbRKS	500434	0.000677854	79.474	83.5725	30.0108	1093.7
6	rs9461443	A	T	0.7583	-0.0276	0.0049	1.788e-08	117166	28194629	FT4	TRUE	reported	QQel58	0.2417	6	28226851	A	T	0.5774	0.0497387	0.0892675	0.176553	Chronic myeloproliferative disease	TRUE	reported	8kbRKS	500434	0.000270712	31.7262	83.5725	30.0108	1093.7
6	rs881858	A	G	0.701	-0.0324	0.0047	8.416e-12	111048	43806609	FT4	TRUE	reported	QQel58	0.299	6	43838872	G	A	0.905946	-0.00869947	0.0736288	0.678733	Chronic myeloproliferative disease	TRUE	reported	8kbRKS	500434	0.000427758	47.5211	83.5725	30.0108	1093.7
6	rs6909630	T	C	0.2157	0.0374	0.0052	4.143e-13	112232	87813843	FT4	TRUE	reported	QQel58	0.2157	6	87104125	C	T	0.799263	-0.020773	0.0816867	0.220798	Chronic myeloproliferative disease	TRUE	reported	8kbRKS	500434	0.000460702	51.7284	83.5725	30.0108	1093.7
6	rs17185536	T	C	0.2375	0.0656	0.0051	2.997e-38	117166	100620931	FT4	TRUE	reported	QQel58	0.2375	6	100173055	C	T	0.806238	-0.0208055	0.0848227	0.204738	Chronic myeloproliferative disease	TRUE	reported	8kbRKS	500434	0.00141011	165.447	83.5725	30.0108	1093.7
6	rs3734358	A	G	0.8759	-0.0467	0.0065	6.617e-13	117166	100868460	FT4	TRUE	reported	QQel58	0.1241	6	100420584	A	G	0.266386	0.130997	0.117864	0.0894243	Chronic myeloproliferative disease	TRUE	reported	8kbRKS	500434	0.000440366	51.6178	83.5725	30.0108	1093.7
7	rs4721388	A	C	0.6931	0.0373	0.0049	3.38e-14	111048	14941720	FT4	TRUE	reported	QQel58	0.3069	7	14902095	C	A	0.488146	0.0637311	0.0919295	0.832068	Chronic myeloproliferative disease	TRUE	reported	8kbRKS	500434	0.000521541	57.9452	83.5725	30.0108	1093.7
7	rs794375	T	C	0.5812	0.0279	0.0044	2.508e-10	117166	75147801	FT4	TRUE	reported	QQel58	0.4188	7	75518475	T	C	0.173221	0.0931866	0.0684225	0.513352	Chronic myeloproliferative disease	TRUE	reported	8kbRKS	500434	0.000343046	40.2064	83.5725	30.0108	1093.7
7	rs1731951	A	T	0.4564	-0.0259	0.0042	8.807e-10	117166	137075847	FT4	TRUE	reported	QQel58	0.4564	7	137391101	T	A	0.091601	0.115094	0.0682233	0.454539	Chronic myeloproliferative disease	TRUE	reported	8kbRKS	500434	0.000324458	38.0271	83.5725	30.0108	1093.7
8	rs6471865	A	C	0.8661	0.0501	0.0061	2.944e-16	117166	61217375	FT4	TRUE	reported	QQel58	0.1339	8	60304816	A	C	0.213015	0.104474	0.0838933	0.219003	Chronic myeloproliferative disease	TRUE	reported	8kbRKS	500434	0.000575393	67.4541	83.5725	30.0108	1093.7
8	rs3134113	T	C	0.5925	-0.0326	0.0042	1.62e-14	117692	110105146	FT4	TRUE	reported	QQel58	0.4075	8	109092917	C	T	0.876055	0.0109001	0.0698846	0.608976	Chronic myeloproliferative disease	TRUE	reported	8kbRKS	500434	0.000511643	60.2461	83.5725	30.0108	1093.7
9	rs7873463	A	C	0.276	-0.0327	0.0048	6.535e-12	112232	4221298	FT4	TRUE	reported	QQel58	0.276	9	4221298	A	C	0.659001	0.0323767	0.0733678	0.680185	Chronic myeloproliferative disease	TRUE	reported	8kbRKS	500434	0.000413349	46.4093	83.5725	30.0108	1093.7
9	rs965513	A	G	0.3399	-0.0834	0.0044	1.393e-78	112989	100556109	FT4	TRUE	reported	QQel58	0.3399	9	97793827	A	G	0.852902	0.0132808	0.0716267	0.651952	Chronic myeloproliferative disease	TRUE	reported	8kbRKS	500434	0.00316965	359.268	83.5725	30.0108	1093.7
9	rs7858917	A	T	0.2945	-0.0375	0.0046	2.136e-16	117166	109643880	FT4	TRUE	reported	QQel58	0.2945	9	106881599	T	A	0.166876	-0.109122	0.0789419	0.247786	Chronic myeloproliferative disease	TRUE	reported	8kbRKS	500434	0.00056689	66.4568	83.5725	30.0108	1093.7
9	rs10760344	T	G	0.3362	-0.0402	0.0045	1.98e-19	112898	127026282	FT4	TRUE	reported	QQel58	0.3362	9	124264003	G	T	0.455884	0.0535312	0.071792	0.345284	Chronic myeloproliferative disease	TRUE	reported	8kbRKS	500434	0.000706373	79.803	83.5725	30.0108	1093.7
9	rs2810494	A	G	0.3706	0.0294	0.0044	2.799e-11	117166	136925744	FT4	TRUE	reported	QQel58	0.3706	9	136925744	G	A	0.703241	0.0260562	0.0683979	0.452513	Chronic myeloproliferative disease	TRUE	reported	8kbRKS	500434	0.00038091	44.6459	83.5725	30.0108	1093.7	TRUE	rs2810494	rs467317
9	rs4842131	T	C	0.4392	-0.0866	0.0045	1.116e-83	112708	139092679	FT4	TRUE	reported	QQel58	0.4392	9	136200833	T	C	0.325951	0.0671537	0.0683635	0.510904	Chronic myeloproliferative disease	TRUE	reported	8kbRKS	500434	0.00327515	370.342	83.5725	30.0108	1093.7
10	rs1243192	A	C	0.3061	0.0267	0.0045	4.04e-09	117166	21983960	FT4	TRUE	reported	QQel58	0.3061	10	21695031	C	A	0.801744	-0.0186806	0.0743975	0.302561	Chronic myeloproliferative disease	TRUE	reported	8kbRKS	500434	0.000300376	35.2038	83.5725	30.0108	1093.7
10	rs10822059	T	G	0.6095	0.0255	0.0043	4.035e-09	117166	64527697	FT4	TRUE	reported	QQel58	0.3905	10	62767937	T	G	0.708143	0.0262311	0.070071	0.395127	Chronic myeloproliferative disease	TRUE	reported	8kbRKS	500434	0.000300062	35.1671	83.5725	30.0108	1093.7
10	rs7094660	A	G	0.5032	-0.0233	0.0042	2.227e-08	117166	69956912	FT4	TRUE	reported	QQel58	0.4968	10	68197155	A	G	0.0147476	-0.166795	0.0684001	0.524456	Chronic myeloproliferative disease	TRUE	reported	8kbRKS	500434	0.000262602	30.7756	83.5725	30.0108	1093.7
10	rs2002042	T	C	0.2652	0.0263	0.0048	3.648e-08	112958	101587931	FT4	TRUE	reported	QQel58	0.2652	10	99828174	C	T	0.986914	0.00118419	0.0722002	0.336294	Chronic myeloproliferative disease	TRUE	reported	8kbRKS	500434	0.000265703	30.0207	83.5725	30.0108	1093.7
10	rs7093295	T	C	0.4631	-0.0252	0.0042	3.017e-09	117166	120972947	FT4	TRUE	reported	QQel58	0.4631	10	119213435	T	C	0.259227	0.0771471	0.0683794	0.520719	Chronic myeloproliferative disease	TRUE	reported	8kbRKS	500434	0.000307162	35.9994	83.5725	30.0108	1093.7
11	rs10838738	A	G	0.6536	0.0376	0.0044	2.283e-17	112987	47663049	FT4	TRUE	reported	QQel58	0.3464	11	47641497	A	G	0.0440575	0.143184	0.0711103	0.357473	Chronic myeloproliferative disease	TRUE	reported	8kbRKS	500434	0.000645894	73.0235	83.5725	30.0108	1093.7
11	rs3741156	C	G	0.2498	-0.0299	0.0052	1.032e-08	111048	72946140	FT4	TRUE	reported	QQel58	0.2498	11	73235095	G	C	0.737464	-0.0263613	0.0786405	0.257051	Chronic myeloproliferative disease	TRUE	reported	8kbRKS	500434	0.000297643	33.0619	83.5725	30.0108	1093.7
12	rs76895963	T	G	0.9796	-0.1205	0.0194	5.608e-10	94575	4384844	FT4	TRUE	reported	QQel58	0.0204	12	4275678	T	G	0.5974	-0.107823	0.204155	0.030195	Chronic myeloproliferative disease	TRUE	reported	8kbRKS	500434	0.000407772	38.5799	83.5725	30.0108	1093.7
12	rs4762679	T	C	0.134	-0.055	0.0064	5.268e-18	117166	20989669	FT4	TRUE	reported	QQel58	0.134	12	20836735	T	C	0.227579	0.11502	0.0953245	0.849413	Chronic myeloproliferative disease	TRUE	reported	8kbRKS	500434	0.000629927	73.8513	83.5725	30.0108	1093.7
12	rs73079474	T	C	0.9723	-0.0962	0.0162	2.744e-09	114914	21340207	FT4	TRUE	reported	QQel58	0.0277	12	21187273	T	C	0.0431469	0.864234	0.427355	0.00605658	Chronic myeloproliferative disease	TRUE	reported	8kbRKS	500434	0.000306771	35.2625	83.5725	30.0108	1093.7
12	rs11183272	A	C	0.473	-0.0317	0.0042	4.645e-14	117166	46382256	FT4	TRUE	reported	QQel58	0.473	12	45988473	C	A	0.784722	-0.0186292	0.0681967	0.489474	Chronic myeloproliferative disease	TRUE	reported	8kbRKS	500434	0.000485968	56.9656	83.5725	30.0108	1093.7
12	rs2450992	T	C	0.4515	0.0236	0.0042	1.821e-08	117166	48746675	FT4	TRUE	reported	QQel58	0.4515	12	48352892	T	C	0.679369	-0.0285213	0.0690046	0.422284	Chronic myeloproliferative disease	TRUE	reported	8kbRKS	500434	0.000269406	31.5732	83.5725	30.0108	1093.7
13	rs9512371	T	C	0.674	0.0287	0.0047	9.284e-10	112944	27328993	FT4	TRUE	reported	QQel58	0.326	13	26754856	C	T	0.14223	-0.104923	0.0714961	0.652433	Chronic myeloproliferative disease	TRUE	reported	8kbRKS	500434	0.000330036	37.2873	83.5725	30.0108	1093.7
13	rs6562774	A	C	0.4687	0.0262	0.0043	1.07e-09	117166	74193514	FT4	TRUE	reported	QQel58	0.4687	13	73619377	C	A	0.670999	0.0295323	0.0695241	0.395114	Chronic myeloproliferative disease	TRUE	reported	8kbRKS	500434	0.000316757	37.1243	83.5725	30.0108	1093.7
14	rs7146111	A	G	0.3854	0.0264	0.0043	8.046e-10	117166	30175551	FT4	TRUE	reported	QQel58	0.3854	14	29706345	G	A	0.608366	-0.0354733	0.0692288	0.404257	Chronic myeloproliferative disease	TRUE	reported	8kbRKS	500434	0.00032161	37.6932	83.5725	30.0108	1093.7
14	rs1537423	A	G	0.4342	-0.029	0.0042	5.156e-12	118350	36574069	FT4	TRUE	reported	QQel58	0.4342	14	36104863	A	G	0.286074	0.0742907	0.0696406	0.60137	Chronic myeloproliferative disease	TRUE	reported	8kbRKS	500434	0.000402675	47.6749	83.5725	30.0108	1093.7
14	rs75658063	T	C	0.0509	-0.0827	0.01	9.668e-17	117166	80622737	FT4	TRUE	reported	QQel58	0.0509	14	80156394	C	T	0.389199	0.164331	0.190845	0.0336726	Chronic myeloproliferative disease	TRUE	reported	8kbRKS	500434	0.000583386	68.3917	83.5725	30.0108	1093.7
14	rs185538102	A	G	0.9896	0.253	0.023	3.115e-28	105909	80746058	FT4	TRUE	reported	QQel58	0.0104	14	80279715	A	G	0.570282	-0.33046	0.58217	0.00339433	Chronic myeloproliferative disease	TRUE	reported	8kbRKS	500434	0.00114119	120.998	83.5725	30.0108	1093.7
14	rs148760069	T	C	0.0143	-0.1214	0.0211	8.324e-09	109510	81050610	FT4	TRUE	reported	QQel58	0.0143	14	80584266	C	T	0.354722	-0.41846	0.45216	0.00567593	Chronic myeloproliferative disease	TRUE	reported	8kbRKS	500434	0.000302195	33.1028	83.5725	30.0108	1093.7
14	rs11626350	A	G	0.2017	-0.0338	0.0053	1.924e-10	117166	93584095	FT4	TRUE	reported	QQel58	0.2017	14	93584095	G	A	0.559718	-0.052644	0.0902579	0.179007	Chronic myeloproliferative disease	TRUE	reported	8kbRKS	500434	0.000347	40.67	83.5725	30.0108	1093.7	TRUE	rs11626350	rs8015085
14	rs945019	A	G	0.7914	-0.0405	0.0052	7.393e-15	117166	101822155	FT4	TRUE	reported	QQel58	0.2086	14	101355818	G	A	0.321841	-0.0828311	0.0836103	0.792603	Chronic myeloproliferative disease	TRUE	reported	8kbRKS	500434	0.00051746	60.6591	83.5725	30.0108	1093.7
14	rs11626434	C	G	0.3564	0.0594	0.0044	4.619e-41	117166	101998443	FT4	TRUE	reported	QQel58	0.3564	14	101532106	G	C	0.166158	0.0947245	0.0684102	0.461021	Chronic myeloproliferative disease	TRUE	reported	8kbRKS	500434	0.00155307	182.247	83.5725	30.0108	1093.7
15	rs17477923	T	C	0.7395	-0.0318	0.0048	2.597e-11	117166	49711185	FT4	TRUE	reported	QQel58	0.2605	15	49418988	T	C	0.336562	0.0710959	0.0739826	0.308637	Chronic myeloproliferative disease	TRUE	reported	8kbRKS	500434	0.000374462	43.8899	83.5725	30.0108	1093.7
15	rs340029	T	C	0.6119	-0.0238	0.0042	1.944e-08	119077	60894965	FT4	TRUE	reported	QQel58	0.3881	15	60602766	C	T	0.0417898	-0.154386	0.0758425	0.720606	Chronic myeloproliferative disease	TRUE	reported	8kbRKS	500434	0.000269594	32.1106	83.5725	30.0108	1093.7
15	rs8038670	T	G	0.3577	0.0371	0.0044	5.907e-17	117166	89106326	FT4	TRUE	reported	QQel58	0.3577	15	88563095	T	G	0.598905	-0.0370514	0.070443	0.624908	Chronic myeloproliferative disease	TRUE	reported	8kbRKS	500434	0.000606425	71.0943	83.5725	30.0108	1093.7
15	rs4146836	C	G	0.5357	-0.0367	0.0042	3.176e-18	117166	93446472	FT4	TRUE	reported	QQel58	0.4643	15	92903242	C	G	0.406973	-0.0578237	0.0697316	0.398386	Chronic myeloproliferative disease	TRUE	reported	8kbRKS	500434	0.000651252	76.353	83.5725	30.0108	1093.7
16	rs11860343	A	G	0.1716	0.032	0.0056	1.21e-08	117166	12685000	FT4	TRUE	reported	QQel58	0.1716	16	12685000	G	A	0.631216	0.0472509	0.098436	0.141313	Chronic myeloproliferative disease	TRUE	reported	8kbRKS	500434	0.000278613	32.6525	83.5725	30.0108	1093.7	TRUE	rs11860343	rs4401038
16	rs11075287	T	G	0.302	-0.0252	0.0046	4.056e-08	117166	16039950	FT4	TRUE	reported	QQel58	0.302	16	15946093	T	G	0.0980618	-0.122511	0.0740556	0.693934	Chronic myeloproliferative disease	TRUE	reported	8kbRKS	500434	0.000256078	30.0108	83.5725	30.0108	1093.7
16	rs2644983	T	C	0.1602	-0.041	0.0057	7.844e-13	117166	16173516	FT4	TRUE	reported	QQel58	0.1602	16	16079659	C	T	0.294018	0.103265	0.0984089	0.13902	Chronic myeloproliferative disease	TRUE	reported	8kbRKS	500434	0.000441392	51.7381	83.5725	30.0108	1093.7
16	rs6839	T	C	0.6433	0.0353	0.0047	9.308e-14	110141	28617128	FT4	TRUE	reported	QQel58	0.3567	16	28605807	T	C	0.038554	0.143388	0.069306	0.442642	Chronic myeloproliferative disease	TRUE	reported	8kbRKS	500434	0.000511897	56.4087	83.5725	30.0108	1093.7
16	rs3827948	T	G	0.3491	0.027	0.0044	1.061e-09	117166	56373962	FT4	TRUE	reported	QQel58	0.3491	16	56340050	G	T	0.765161	-0.0206399	0.0690971	0.467301	Chronic myeloproliferative disease	TRUE	reported	8kbRKS	500434	0.000321278	37.6543	83.5725	30.0108	1093.7
17	rs178791	A	C	0.4683	0.0391	0.0042	1.064e-20	119107	16127206	FT4	TRUE	reported	QQel58	0.4683	17	16223892	A	C	0.00352947	-0.196908	0.0674939	0.562135	Chronic myeloproliferative disease	TRUE	reported	8kbRKS	500434	0.000727113	86.6658	83.5725	30.0108	1093.7
18	rs16962266	T	C	0.9491	-0.0867	0.0098	9.544e-19	117166	29232293	FT4	TRUE	reported	QQel58	0.0509	18	31652330	T	C	0.101479	-0.391693	0.239169	0.0205883	Chronic myeloproliferative disease	TRUE	reported	8kbRKS	500434	0.000667566	78.267	83.5725	30.0108	1093.7
18	rs56069042	A	G	0.9639	0.1121	0.0121	2.31e-20	111048	57914644	FT4	TRUE	reported	QQel58	0.0361	18	60247411	A	G	0.11258	-0.265882	0.167569	0.0421694	Chronic myeloproliferative disease	TRUE	reported	8kbRKS	500434	0.000772315	85.8287	83.5725	30.0108	1093.7
19	rs6510177	T	C	0.2	-0.0362	0.0058	5.406e-10	114679	31211647	FT4	TRUE	reported	QQel58	0.2	19	30720740	T	C	0.163737	-0.131274	0.0942648	0.841473	Chronic myeloproliferative disease	TRUE	reported	8kbRKS	500434	0.00033957	38.9541	83.5725	30.0108	1093.7
1	rs2235544	A	C	0.525	0.1389	0.0042	1e-200	111048	54375570	FT4	TRUE	reported	QQel58	0.475	1	53909897	C	A	0.409715	-0.0223648	0.0271287	0.544664	Myeloproliferative diseases (CML excluded)	TRUE	reported	ZhkW2p	500117	0.00975301	1093.7	83.5725	30.0108	1093.7
1	rs11206316	A	T	0.8738	0.0393	0.0064	7.944e-10	117166	54751172	FT4	TRUE	reported	QQel58	0.1262	1	54285499	A	T	0.735509	0.0149481	0.0442504	0.105069	Myeloproliferative diseases (CML excluded)	TRUE	reported	ZhkW2p	500117	0.000321724	37.7066	83.5725	30.0108	1093.7
1	rs12691474	T	C	0.6109	0.0238	0.0043	3.157e-08	117166	174170005	FT4	TRUE	reported	QQel58	0.3891	1	174200867	T	C	0.248874	0.0321914	0.0279175	0.369011	Myeloproliferative diseases (CML excluded)	TRUE	reported	ZhkW2p	500117	0.000261398	30.6344	83.5725	30.0108	1093.7
1	rs11240565	T	C	0.3896	-0.0288	0.0043	1.853e-11	117166	205722958	FT4	TRUE	reported	QQel58	0.3896	1	205753830	C	T	0.877079	0.0043219	0.0279422	0.367477	Myeloproliferative diseases (CML excluded)	TRUE	reported	ZhkW2p	500117	0.000382719	44.8581	83.5725	30.0108	1093.7
2	rs11675434	T	C	0.4052	-0.0402	0.0044	5.778e-20	108622	1407815	FT4	TRUE	reported	QQel58	0.4052	2	1404043	C	T	0.590884	0.0147069	0.0273588	0.428108	Myeloproliferative diseases (CML excluded)	TRUE	reported	ZhkW2p	500117	0.000767884	83.4716	83.5725	30.0108	1093.7
2	rs6430552	T	C	0.4119	-0.0412	0.0044	7.629e-21	113797	135622808	FT4	TRUE	reported	QQel58	0.4119	2	134865238	C	T	0.604653	-0.0142881	0.0275981	0.395997	Myeloproliferative diseases (CML excluded)	TRUE	reported	ZhkW2p	500117	0.000769881	87.6761	83.5725	30.0108	1093.7
2	rs3821083	A	C	0.7547	0.0307	0.005	8.966e-10	108373	172412907	FT4	TRUE	reported	QQel58	0.2453	2	171556397	A	C	0.764887	-0.0102338	0.034219	0.192305	Myeloproliferative diseases (CML excluded)	TRUE	reported	ZhkW2p	500117	0.000347748	37.6989	83.5725	30.0108	1093.7
3	rs775722	T	C	0.5518	-0.0234	0.0042	2.904e-08	117166	77643616	FT4	TRUE	reported	QQel58	0.4482	3	77594465	T	C	0.594473	-0.014469	0.0271786	0.449137	Myeloproliferative diseases (CML excluded)	TRUE	reported	ZhkW2p	500117	0.00026486	31.0403	83.5725	30.0108	1093.7
3	rs925612	T	C	0.4689	-0.0279	0.0042	2.656e-11	117166	129709352	FT4	TRUE	reported	QQel58	0.4689	3	129990509	T	C	0.703827	-0.0102642	0.0269996	0.512982	Myeloproliferative diseases (CML excluded)	TRUE	reported	ZhkW2p	500117	0.000376482	44.1268	83.5725	30.0108	1093.7
3	rs56252332	A	T	0.1602	-0.041	0.0058	2.351e-12	117166	181711408	FT4	TRUE	reported	QQel58	0.1602	3	181993620	T	A	0.53821	0.018908	0.0307187	0.263035	Myeloproliferative diseases (CML excluded)	TRUE	reported	ZhkW2p	500117	0.000426309	49.9694	83.5725	30.0108	1093.7
4	rs13107325	T	C	0.071	0.0539	0.0086	4.446e-10	111007	103188709	FT4	TRUE	reported	QQel58	0.071	4	102267552	C	T	0.378201	-0.0995506	0.11297	0.0140445	Myeloproliferative diseases (CML excluded)	TRUE	reported	ZhkW2p	500117	0.000353734	39.2801	83.5725	30.0108	1093.7
4	rs112649654	T	G	0.9016	-0.1047	0.0071	7.71e-49	115211	170986579	FT4	TRUE	reported	QQel58	0.0984	4	170065428	T	G	0.544562	-0.0360916	0.059564	0.0530214	Myeloproliferative diseases (CML excluded)	TRUE	reported	ZhkW2p	500117	0.00188393	217.455	83.5725	30.0108	1093.7
5	rs4704397	A	G	0.3848	-0.0327	0.0043	3.791e-14	115882	76518442	FT4	TRUE	reported	QQel58	0.3848	5	77222617	G	A	0.296911	-0.0285905	0.0274097	0.408766	Myeloproliferative diseases (CML excluded)	TRUE	reported	ZhkW2p	500117	0.000498799	57.8297	83.5725	30.0108	1093.7
6	rs75705948	A	G	0.6379	0.0451	0.0044	3.174e-24	117166	19381743	FT4	TRUE	reported	QQel58	0.3621	6	19381743	A	G	0.446498	-0.0207223	0.0272208	0.432751	Myeloproliferative diseases (CML excluded)	TRUE	reported	ZhkW2p	500117	0.000895895	105.061	83.5725	30.0108	1093.7	TRUE	rs75705948	rs10946313
6	rs9356988	A	G	0.2678	-0.0419	0.0047	5.445e-19	117166	25777481	FT4	TRUE	reported	QQel58	0.2678	6	25777253	G	A	0.0888526	-0.0475335	0.0279366	0.375922	Myeloproliferative diseases (CML excluded)	TRUE	reported	ZhkW2p	500117	0.000677854	79.474	83.5725	30.0108	1093.7
6	rs9461443	A	T	0.7583	-0.0276	0.0049	1.788e-08	117166	28194629	FT4	TRUE	reported	QQel58	0.2417	6	28226851	A	T	0.202507	0.0450536	0.0353516	0.176526	Myeloproliferative diseases (CML excluded)	TRUE	reported	ZhkW2p	500117	0.000270712	31.7262	83.5725	30.0108	1093.7
6	rs881858	A	G	0.701	-0.0324	0.0047	8.416e-12	111048	43806609	FT4	TRUE	reported	QQel58	0.299	6	43838872	G	A	0.479952	-0.020544	0.0290834	0.678709	Myeloproliferative diseases (CML excluded)	TRUE	reported	ZhkW2p	500117	0.000427758	47.5211	83.5725	30.0108	1093.7
6	rs6909630	T	C	0.2157	0.0374	0.0052	4.143e-13	112232	87813843	FT4	TRUE	reported	QQel58	0.2157	6	87104125	C	T	0.0485501	0.0640043	0.032448	0.220871	Myeloproliferative diseases (CML excluded)	TRUE	reported	ZhkW2p	500117	0.000460702	51.7284	83.5725	30.0108	1093.7
6	rs17185536	T	C	0.2375	0.0656	0.0051	2.997e-38	117166	100620931	FT4	TRUE	reported	QQel58	0.2375	6	100173055	C	T	0.448835	0.0254214	0.0335659	0.204763	Myeloproliferative diseases (CML excluded)	TRUE	reported	ZhkW2p	500117	0.00141011	165.447	83.5725	30.0108	1093.7
6	rs3734358	A	G	0.8759	-0.0467	0.0065	6.617e-13	117166	100868460	FT4	TRUE	reported	QQel58	0.1241	6	100420584	A	G	0.128203	-0.0718852	0.0472548	0.0894707	Myeloproliferative diseases (CML excluded)	TRUE	reported	ZhkW2p	500117	0.000440366	51.6178	83.5725	30.0108	1093.7
7	rs4721388	A	C	0.6931	0.0373	0.0049	3.38e-14	111048	14941720	FT4	TRUE	reported	QQel58	0.3069	7	14902095	C	A	0.760137	0.0111417	0.0364942	0.832064	Myeloproliferative diseases (CML excluded)	TRUE	reported	ZhkW2p	500117	0.000521541	57.9452	83.5725	30.0108	1093.7
7	rs794375	T	C	0.5812	0.0279	0.0044	2.508e-10	117166	75147801	FT4	TRUE	reported	QQel58	0.4188	7	75518475	T	C	0.750715	-0.00858016	0.0270074	0.513376	Myeloproliferative diseases (CML excluded)	TRUE	reported	ZhkW2p	500117	0.000343046	40.2064	83.5725	30.0108	1093.7
7	rs1731951	A	T	0.4564	-0.0259	0.0042	8.807e-10	117166	137075847	FT4	TRUE	reported	QQel58	0.4564	7	137391101	T	A	0.250126	0.031102	0.0270442	0.454559	Myeloproliferative diseases (CML excluded)	TRUE	reported	ZhkW2p	500117	0.000324458	38.0271	83.5725	30.0108	1093.7
8	rs6471865	A	C	0.8661	0.0501	0.0061	2.944e-16	117166	61217375	FT4	TRUE	reported	QQel58	0.1339	8	60304816	A	C	0.607991	0.016895	0.0329373	0.218985	Myeloproliferative diseases (CML excluded)	TRUE	reported	ZhkW2p	500117	0.000575393	67.4541	83.5725	30.0108	1093.7
8	rs3134113	T	C	0.5925	-0.0326	0.0042	1.62e-14	117692	110105146	FT4	TRUE	reported	QQel58	0.4075	8	109092917	C	T	0.796251	-0.00713785	0.0276445	0.60896	Myeloproliferative diseases (CML excluded)	TRUE	reported	ZhkW2p	500117	0.000511643	60.2461	83.5725	30.0108	1093.7
9	rs7873463	A	C	0.276	-0.0327	0.0048	6.535e-12	112232	4221298	FT4	TRUE	reported	QQel58	0.276	9	4221298	A	C	0.0678672	0.052972	0.0290116	0.680132	Myeloproliferative diseases (CML excluded)	TRUE	reported	ZhkW2p	500117	0.000413349	46.4093	83.5725	30.0108	1093.7
9	rs965513	A	G	0.3399	-0.0834	0.0044	1.393e-78	112989	100556109	FT4	TRUE	reported	QQel58	0.3399	9	97793827	A	G	0.715791	-0.0103132	0.0283259	0.651971	Myeloproliferative diseases (CML excluded)	TRUE	reported	ZhkW2p	500117	0.00316965	359.268	83.5725	30.0108	1093.7
9	rs7858917	A	T	0.2945	-0.0375	0.0046	2.136e-16	117166	109643880	FT4	TRUE	reported	QQel58	0.2945	9	106881599	T	A	0.152719	-0.0445794	0.0311745	0.247767	Myeloproliferative diseases (CML excluded)	TRUE	reported	ZhkW2p	500117	0.00056689	66.4568	83.5725	30.0108	1093.7
9	rs10760344	T	G	0.3362	-0.0402	0.0045	1.98e-19	112898	127026282	FT4	TRUE	reported	QQel58	0.3362	9	124264003	G	T	0.420631	0.0228694	0.0283976	0.345311	Myeloproliferative diseases (CML excluded)	TRUE	reported	ZhkW2p	500117	0.000706373	79.803	83.5725	30.0108	1093.7
9	rs2810494	A	G	0.3706	0.0294	0.0044	2.799e-11	117166	136925744	FT4	TRUE	reported	QQel58	0.3706	9	136925744	G	A	0.336031	-0.0260778	0.0271069	0.452476	Myeloproliferative diseases (CML excluded)	TRUE	reported	ZhkW2p	500117	0.00038091	44.6459	83.5725	30.0108	1093.7	TRUE	rs2810494	rs467317
9	rs4842131	T	C	0.4392	-0.0866	0.0045	1.116e-83	112708	139092679	FT4	TRUE	reported	QQel58	0.4392	9	136200833	T	C	0.96307	0.00125104	0.0270196	0.510914	Myeloproliferative diseases (CML excluded)	TRUE	reported	ZhkW2p	500117	0.00327515	370.342	83.5725	30.0108	1093.7
10	rs1243192	A	C	0.3061	0.0267	0.0045	4.04e-09	117166	21983960	FT4	TRUE	reported	QQel58	0.3061	10	21695031	C	A	0.683505	-0.0120153	0.0294721	0.302547	Myeloproliferative diseases (CML excluded)	TRUE	reported	ZhkW2p	500117	0.000300376	35.2038	83.5725	30.0108	1093.7
10	rs10822059	T	G	0.6095	0.0255	0.0043	4.035e-09	117166	64527697	FT4	TRUE	reported	QQel58	0.3905	10	62767937	T	G	0.580391	0.0152925	0.027663	0.395107	Myeloproliferative diseases (CML excluded)	TRUE	reported	ZhkW2p	500117	0.000300062	35.1671	83.5725	30.0108	1093.7
10	rs7094660	A	G	0.5032	-0.0233	0.0042	2.227e-08	117166	69956912	FT4	TRUE	reported	QQel58	0.4968	10	68197155	A	G	0.243951	-0.0314666	0.0270061	0.524457	Myeloproliferative diseases (CML excluded)	TRUE	reported	ZhkW2p	500117	0.000262602	30.7756	83.5725	30.0108	1093.7
10	rs2002042	T	C	0.2652	0.0263	0.0048	3.648e-08	112958	101587931	FT4	TRUE	reported	QQel58	0.2652	10	99828174	C	T	0.877176	0.00441962	0.0285967	0.336292	Myeloproliferative diseases (CML excluded)	TRUE	reported	ZhkW2p	500117	0.000265703	30.0207	83.5725	30.0108	1093.7
10	rs7093295	T	C	0.4631	-0.0252	0.0042	3.017e-09	117166	120972947	FT4	TRUE	reported	QQel58	0.4631	10	119213435	T	C	0.9667	-0.00112727	0.0270024	0.520727	Myeloproliferative diseases (CML excluded)	TRUE	reported	ZhkW2p	500117	0.000307162	35.9994	83.5725	30.0108	1093.7
11	rs10838738	A	G	0.6536	0.0376	0.0044	2.283e-17	112987	47663049	FT4	TRUE	reported	QQel58	0.3464	11	47641497	A	G	0.964374	0.0012576	0.028156	0.357501	Myeloproliferative diseases (CML excluded)	TRUE	reported	ZhkW2p	500117	0.000645894	73.0235	83.5725	30.0108	1093.7
11	rs3741156	C	G	0.2498	-0.0299	0.0052	1.032e-08	111048	72946140	FT4	TRUE	reported	QQel58	0.2498	11	73235095	G	C	0.17952	-0.041785	0.0311309	0.257015	Myeloproliferative diseases (CML excluded)	TRUE	reported	ZhkW2p	500117	0.000297643	33.0619	83.5725	30.0108	1093.7
12	rs76895963	T	G	0.9796	-0.1205	0.0194	5.608e-10	94575	4384844	FT4	TRUE	reported	QQel58	0.0204	12	4275678	T	G	0.086028	-0.138583	0.0807246	0.0302162	Myeloproliferative diseases (CML excluded)	TRUE	reported	ZhkW2p	500117	0.000407772	38.5799	83.5725	30.0108	1093.7
12	rs4762679	T	C	0.134	-0.055	0.0064	5.268e-18	117166	20989669	FT4	TRUE	reported	QQel58	0.134	12	20836735	T	C	0.540851	0.0230282	0.037657	0.849409	Myeloproliferative diseases (CML excluded)	TRUE	reported	ZhkW2p	500117	0.000629927	73.8513	83.5725	30.0108	1093.7
12	rs73079474	T	C	0.9723	-0.0962	0.0162	2.744e-09	114914	21340207	FT4	TRUE	reported	QQel58	0.0277	12	21187273	T	C	0.00169145	0.674095	0.214704	0.0060446	Myeloproliferative diseases (CML excluded)	TRUE	reported	ZhkW2p	500117	0.000306771	35.2625	83.5725	30.0108	1093.7
12	rs11183272	A	C	0.473	-0.0317	0.0042	4.645e-14	117166	46382256	FT4	TRUE	reported	QQel58	0.473	12	45988473	C	A	0.0288563	-0.0588961	0.0269493	0.489394	Myeloproliferative diseases (CML excluded)	TRUE	reported	ZhkW2p	500117	0.000485968	56.9656	83.5725	30.0108	1093.7
12	rs2450992	T	C	0.4515	0.0236	0.0042	1.821e-08	117166	48746675	FT4	TRUE	reported	QQel58	0.4515	12	48352892	T	C	0.803743	-0.00677808	0.0272753	0.422285	Myeloproliferative diseases (CML excluded)	TRUE	reported	ZhkW2p	500117	0.000269406	31.5732	83.5725	30.0108	1093.7
13	rs9512371	T	C	0.674	0.0287	0.0047	9.284e-10	112944	27328993	FT4	TRUE	reported	QQel58	0.326	13	26754856	C	T	0.331076	-0.0276011	0.0283977	0.652411	Myeloproliferative diseases (CML excluded)	TRUE	reported	ZhkW2p	500117	0.000330036	37.2873	83.5725	30.0108	1093.7
13	rs6562774	A	C	0.4687	0.0262	0.0043	1.07e-09	117166	74193514	FT4	TRUE	reported	QQel58	0.4687	13	73619377	C	A	0.905204	0.0032787	0.0275312	0.395113	Myeloproliferative diseases (CML excluded)	TRUE	reported	ZhkW2p	500117	0.000316757	37.1243	83.5725	30.0108	1093.7
14	rs7146111	A	G	0.3854	0.0264	0.0043	8.046e-10	117166	30175551	FT4	TRUE	reported	QQel58	0.3854	14	29706345	G	A	0.728375	-0.00953652	0.02746	0.404258	Myeloproliferative diseases (CML excluded)	TRUE	reported	ZhkW2p	500117	0.00032161	37.6932	83.5725	30.0108	1093.7
14	rs1537423	A	G	0.4342	-0.029	0.0042	5.156e-12	118350	36574069	FT4	TRUE	reported	QQel58	0.4342	14	36104863	A	G	0.634425	-0.0130952	0.0275394	0.601407	Myeloproliferative diseases (CML excluded)	TRUE	reported	ZhkW2p	500117	0.000402675	47.6749	83.5725	30.0108	1093.7
14	rs75658063	T	C	0.0509	-0.0827	0.01	9.668e-17	117166	80622737	FT4	TRUE	reported	QQel58	0.0509	14	80156394	C	T	0.362089	0.0685282	0.0751907	0.0336784	Myeloproliferative diseases (CML excluded)	TRUE	reported	ZhkW2p	500117	0.000583386	68.3917	83.5725	30.0108	1093.7
14	rs185538102	A	G	0.9896	0.253	0.023	3.115e-28	105909	80746058	FT4	TRUE	reported	QQel58	0.0104	14	80279715	A	G	0.666504	0.0999957	0.232035	0.00339167	Myeloproliferative diseases (CML excluded)	TRUE	reported	ZhkW2p	500117	0.00114119	120.998	83.5725	30.0108	1093.7
14	rs148760069	T	C	0.0143	-0.1214	0.0211	8.324e-09	109510	81050610	FT4	TRUE	reported	QQel58	0.0143	14	80584266	C	T	0.0327235	-0.383488	0.179581	0.0056666	Myeloproliferative diseases (CML excluded)	TRUE	reported	ZhkW2p	500117	0.000302195	33.1028	83.5725	30.0108	1093.7
14	rs11626350	A	G	0.2017	-0.0338	0.0053	1.924e-10	117166	93584095	FT4	TRUE	reported	QQel58	0.2017	14	93584095	G	A	0.777215	0.0100266	0.0354358	0.179018	Myeloproliferative diseases (CML excluded)	TRUE	reported	ZhkW2p	500117	0.000347	40.67	83.5725	30.0108	1093.7	TRUE	rs11626350	rs8015085
14	rs945019	A	G	0.7914	-0.0405	0.0052	7.393e-15	117166	101822155	FT4	TRUE	reported	QQel58	0.2086	14	101355818	G	A	0.0190502	-0.0778137	0.0331892	0.792543	Myeloproliferative diseases (CML excluded)	TRUE	reported	ZhkW2p	500117	0.00051746	60.6591	83.5725	30.0108	1093.7
14	rs11626434	C	G	0.3564	0.0594	0.0044	4.619e-41	117166	101998443	FT4	TRUE	reported	QQel58	0.3564	14	101532106	G	C	0.869409	0.00445439	0.0270934	0.461007	Myeloproliferative diseases (CML excluded)	TRUE	reported	ZhkW2p	500117	0.00155307	182.247	83.5725	30.0108	1093.7
15	rs17477923	T	C	0.7395	-0.0318	0.0048	2.597e-11	117166	49711185	FT4	TRUE	reported	QQel58	0.2605	15	49418988	T	C	0.858697	0.0052069	0.0292468	0.308639	Myeloproliferative diseases (CML excluded)	TRUE	reported	ZhkW2p	500117	0.000374462	43.8899	83.5725	30.0108	1093.7
15	rs340029	T	C	0.6119	-0.0238	0.0042	1.944e-08	119077	60894965	FT4	TRUE	reported	QQel58	0.3881	15	60602766	C	T	0.0128626	-0.074818	0.030077	0.720554	Myeloproliferative diseases (CML excluded)	TRUE	reported	ZhkW2p	500117	0.000269594	32.1106	83.5725	30.0108	1093.7
15	rs8038670	T	G	0.3577	0.0371	0.0044	5.907e-17	117166	89106326	FT4	TRUE	reported	QQel58	0.3577	15	88563095	T	G	0.206011	0.0352637	0.027885	0.624849	Myeloproliferative diseases (CML excluded)	TRUE	reported	ZhkW2p	500117	0.000606425	71.0943	83.5725	30.0108	1093.7
15	rs4146836	C	G	0.5357	-0.0367	0.0042	3.176e-18	117166	93446472	FT4	TRUE	reported	QQel58	0.4643	15	92903242	C	G	0.379104	-0.024245	0.0275652	0.398406	Myeloproliferative diseases (CML excluded)	TRUE	reported	ZhkW2p	500117	0.000651252	76.353	83.5725	30.0108	1093.7
16	rs11860343	A	G	0.1716	0.032	0.0056	1.21e-08	117166	12685000	FT4	TRUE	reported	QQel58	0.1716	16	12685000	G	A	0.513199	-0.025452	0.0389255	0.141285	Myeloproliferative diseases (CML excluded)	TRUE	reported	ZhkW2p	500117	0.000278613	32.6525	83.5725	30.0108	1093.7	TRUE	rs11860343	rs4401038
16	rs11075287	T	G	0.302	-0.0252	0.0046	4.056e-08	117166	16039950	FT4	TRUE	reported	QQel58	0.302	16	15946093	T	G	0.034044	-0.0621732	0.0293332	0.693986	Myeloproliferative diseases (CML excluded)	TRUE	reported	ZhkW2p	500117	0.000256078	30.0108	83.5725	30.0108	1093.7
16	rs2644983	T	C	0.1602	-0.041	0.0057	7.844e-13	117166	16173516	FT4	TRUE	reported	QQel58	0.1602	16	16079659	C	T	0.885376	-0.00561482	0.0389492	0.139006	Myeloproliferative diseases (CML excluded)	TRUE	reported	ZhkW2p	500117	0.000441392	51.7381	83.5725	30.0108	1093.7
16	rs6839	T	C	0.6433	0.0353	0.0047	9.308e-14	110141	28617128	FT4	TRUE	reported	QQel58	0.3567	16	28605807	T	C	0.334326	0.0264062	0.0273516	0.442638	Myeloproliferative diseases (CML excluded)	TRUE	reported	ZhkW2p	500117	0.000511897	56.4087	83.5725	30.0108	1093.7
16	rs3827948	T	G	0.3491	0.027	0.0044	1.061e-09	117166	56373962	FT4	TRUE	reported	QQel58	0.3491	16	56340050	G	T	0.30892	-0.0276923	0.0272162	0.467252	Myeloproliferative diseases (CML excluded)	TRUE	reported	ZhkW2p	500117	0.000321278	37.6543	83.5725	30.0108	1093.7
17	rs178791	A	C	0.4683	0.0391	0.0042	1.064e-20	119107	16127206	FT4	TRUE	reported	QQel58	0.4683	17	16223892	A	C	0.249098	0.0313839	0.0272302	0.562049	Myeloproliferative diseases (CML excluded)	TRUE	reported	ZhkW2p	500117	0.000727113	86.6658	83.5725	30.0108	1093.7
18	rs16962266	T	C	0.9491	-0.0867	0.0098	9.544e-19	117166	29232293	FT4	TRUE	reported	QQel58	0.0509	18	31652330	T	C	0.14989	-0.137236	0.0953079	0.0205967	Myeloproliferative diseases (CML excluded)	TRUE	reported	ZhkW2p	500117	0.000667566	78.267	83.5725	30.0108	1093.7
18	rs56069042	A	G	0.9639	0.1121	0.0121	2.31e-20	111048	57914644	FT4	TRUE	reported	QQel58	0.0361	18	60247411	A	G	0.649989	-0.0303517	0.0668869	0.0421685	Myeloproliferative diseases (CML excluded)	TRUE	reported	ZhkW2p	500117	0.000772315	85.8287	83.5725	30.0108	1093.7
19	rs6510177	T	C	0.2	-0.0362	0.0058	5.406e-10	114679	31211647	FT4	TRUE	reported	QQel58	0.2	19	30720740	T	C	0.585623	-0.0202429	0.0371301	0.841475	Myeloproliferative diseases (CML excluded)	TRUE	reported	ZhkW2p	500117	0.00033957	38.9541	83.5725	30.0108	1093.7
1	rs76965144	A	T	0.0984	0.1074	0.0184	5.204e-09	153241	108350176	high TSH	TRUE	reported	jwI1pK	0.0984	1	107807554	T	A	0.648231	0.0474159	0.103932	0.123856	Chronic myeloproliferative disease	TRUE	reported	8kbRKS	500434	0.000222281	34.0696	49.5343	31.4689	114.507
5	rs1382879	T	C	0.6444	-0.0723	0.0117	5.908e-10	148969	76521868	high TSH	TRUE	reported	jwI1pK	0.3556	5	77226043	T	C	0.983507	0.0014316	0.0692528	0.409165	Chronic myeloproliferative disease	TRUE	reported	8kbRKS	500434	0.00025627	38.1855	49.5343	31.4689	114.507
6	rs3130552	A	G	0.2822	0.0804	0.0127	2.348e-10	148729	31082127	high TSH	TRUE	reported	jwI1pK	0.2822														0.000269397	40.0773	49.5343	31.4689	114.507
6	rs2983511	C	G	0.3114	-0.069	0.0123	1.999e-08	151313	166043959	high TSH	TRUE	reported	jwI1pK	0.3114	6	165630471	G	C	0.550036	0.04627	0.0774125	0.262566	Chronic myeloproliferative disease	TRUE	reported	8kbRKS	500434	0.000207932	31.4689	49.5343	31.4689	114.507
9	rs7847663	T	C	0.643	0.1252	0.0117	1.705e-26	153241	100544868	high TSH	TRUE	reported	jwI1pK	0.357	9	97782586	C	T	0.73847	-0.0239333	0.0716826	0.653437	Chronic myeloproliferative disease	TRUE	reported	8kbRKS	500434	0.000746685	114.507	49.5343	31.4689	114.507
12	rs597808	A	G	0.5159	0.0711	0.0114	4.864e-10	153241	111973358	high TSH	TRUE	reported	jwI1pK	0.4841	12	111535554	A	G	0.0665319	0.127084	0.0692623	0.587267	Chronic myeloproliferative disease	TRUE	reported	8kbRKS	500434	0.000253772	38.8977	49.5343	31.4689	114.507
1	rs76965144	A	T	0.0984	0.1074	0.0184	5.204e-09	153241	108350176	high TSH	TRUE	reported	jwI1pK	0.0984	1	107807554	T	A	0.157058	0.0580339	0.0410123	0.123884	Myeloproliferative diseases (CML excluded)	TRUE	reported	ZhkW2p	500117	0.000222281	34.0696	49.5343	31.4689	114.507
5	rs1382879	T	C	0.6444	-0.0723	0.0117	5.908e-10	148969	76521868	high TSH	TRUE	reported	jwI1pK	0.3556	5	77226043	T	C	0.293741	0.0287807	0.0274114	0.409133	Myeloproliferative diseases (CML excluded)	TRUE	reported	ZhkW2p	500117	0.00025627	38.1855	49.5343	31.4689	114.507
6	rs3130552	A	G	0.2822	0.0804	0.0127	2.348e-10	148729	31082127	high TSH	TRUE	reported	jwI1pK	0.2822	6	31082127	G	A	0.00921319	-0.076867	0.0295183	0.302105	Myeloproliferative diseases (CML excluded)	TRUE	reported	ZhkW2p	500117	0.000269397	40.0773	49.5343	31.4689	114.507	TRUE	rs3130552	rs3130977
6	rs2983511	C	G	0.3114	-0.069	0.0123	1.999e-08	151313	166043959	high TSH	TRUE	reported	jwI1pK	0.3114	6	165630471	G	C	0.879593	-0.00463031	0.030566	0.26256	Myeloproliferative diseases (CML excluded)	TRUE	reported	ZhkW2p	500117	0.000207932	31.4689	49.5343	31.4689	114.507
9	rs7847663	T	C	0.643	0.1252	0.0117	1.705e-26	153241	100544868	high TSH	TRUE	reported	jwI1pK	0.357	9	97782586	C	T	0.833094	0.00597326	0.0283448	0.653452	Myeloproliferative diseases (CML excluded)	TRUE	reported	ZhkW2p	500117	0.000746685	114.507	49.5343	31.4689	114.507
12	rs597808	A	G	0.5159	0.0711	0.0114	4.864e-10	153241	111973358	high TSH	TRUE	reported	jwI1pK	0.4841	12	111535554	A	G	5.74381e-12	0.185377	0.0269213	0.587036	Myeloproliferative diseases (CML excluded)	TRUE	reported	ZhkW2p	500117	0.000253772	38.8977	49.5343	31.4689	114.507
1	rs6679677	A	C	0.111921	0.2936	0.0379	8.79e-15	460499	114303808	Hyperthyroidism	TRUE	reported	ebi-a-GCST90018860		1	113761186	C	A	0.906772	0.0113931	0.0972846	0.145913	Chronic myeloproliferative disease	TRUE	reported	8kbRKS	500434	0.000130301	60.0111	64.1539	30.366	195.212				igd
2	rs3087243	A	G	0.380249	-0.2038	0.0224	7.94e-20	460499	204738919	Hyperthyroidism	TRUE	reported	ebi-a-GCST90018860		2	203874196	G	A	0.28657	0.0768611	0.0721242	0.330019	Chronic myeloproliferative disease	TRUE	reported	8kbRKS	500434	0.000179724	82.7771	64.1539	30.366	195.212				igd
6	rs9258222	A	G	0.0868963	-0.2367	0.0418	1.44e-08	460499	29711562	Hyperthyroidism	TRUE	reported	ebi-a-GCST90018860		6	29743785	G	A	0.788047	0.0520701	0.193679	0.0321419	Chronic myeloproliferative disease	TRUE	reported	8kbRKS	500434	6.96282e-05	32.0658	64.1539	30.366	195.212				igd
6	rs758778	C	T	0.203646	0.3072	0.0348	1.02e-18	460499	30824451	Hyperthyroidism	TRUE	reported	ebi-a-GCST90018860		6	30856674	T	C	0.686588	-0.038181	0.0946269	0.151911	Chronic myeloproliferative disease	TRUE	reported	8kbRKS	500434	0.000169193	77.9259	64.1539	30.366	195.212				igd
6	rs28375776	G	C	0.127029	-0.2432	0.0407	2.25e-09	460499	32606658	Hyperthyroidism	TRUE	reported	ebi-a-GCST90018860															7.75311e-05	35.7056	64.1539	30.366	195.212				igd
6	rs1794280	T	A	0.0985158	0.5463	0.0391	2.29e-44	460499	32667171	Hyperthyroidism	TRUE	reported	ebi-a-GCST90018860		6	32699394	A	T	0.312805	0.113945	0.112889	0.100144	Chronic myeloproliferative disease	TRUE	reported	8kbRKS	500434	0.000423737	195.212	64.1539	30.366	195.212				igd
6	rs2856821	C	T	0.196264	-0.1879	0.0274	7.69e-12	460499	33046742	Hyperthyroidism	TRUE	reported	ebi-a-GCST90018860		6	33078965	T	C	0.0242644	-0.207202	0.0919702	0.164663	Chronic myeloproliferative disease	TRUE	reported	8kbRKS	500434	0.000102113	47.0274	64.1539	30.366	195.212				igd
6	rs604912	G	A	0.538777	0.1198	0.0217	3.15e-08	460499	90986320	Hyperthyroidism	TRUE	reported	ebi-a-GCST90018860		6	90276601	A	G	0.287644	0.0725256	0.0682078	0.511794	Chronic myeloproliferative disease	TRUE	reported	8kbRKS	500434	6.61815e-05	30.4784	64.1539	30.366	195.212				igd
6	rs385863	G	C	0.505395	0.1335	0.0214	4.09e-10	460499	167386615	Hyperthyroidism	TRUE	reported	ebi-a-GCST90018860		6	166973127	C	G	0.329114	-0.0663417	0.0679801	0.486765	Chronic myeloproliferative disease	TRUE	reported	8kbRKS	500434	8.45025e-05	38.9164	64.1539	30.366	195.212				igd
14	rs2160215	C	T	0.425594	0.2483	0.0226	3.82e-28	460499	81461472	Hyperthyroidism	TRUE	reported	ebi-a-GCST90018860		14	80995128	T	C	0.13867	-0.11086	0.0748668	0.295565	Chronic myeloproliferative disease	TRUE	reported	8kbRKS	500434	0.000262056	120.708	64.1539	30.366	195.212				igd
15	rs4338740	C	T	0.207075	0.1844	0.0264	2.87e-12	460499	49735297	Hyperthyroidism	TRUE	reported	ebi-a-GCST90018860		15	49443100	T	C	0.329828	-0.0717573	0.073638	0.314599	Chronic myeloproliferative disease	TRUE	reported	8kbRKS	500434	0.000105935	48.7879	64.1539	30.366	195.212				igd
16	rs58722186	T	C	0.302235	0.1359	0.0233	5.23e-09	460499	79751591	Hyperthyroidism	TRUE	reported	ebi-a-GCST90018860		16	79717694	C	T	0.183276	0.0977737	0.0734734	0.308661	Chronic myeloproliferative disease	TRUE	reported	8kbRKS	500434	7.38697e-05	34.0193	64.1539	30.366	195.212				igd
20	rs6131010	G	A	0.712807	0.1306	0.0237	3.6e-08	460499	44724305	Hyperthyroidism	TRUE	reported	ebi-a-GCST90018860		20	46095666	A	G	0.412552	0.0619244	0.0755719	0.716376	Chronic myeloproliferative disease	TRUE	reported	8kbRKS	500434	6.59375e-05	30.366	64.1539	30.366	195.212				igd
1	rs6679677	A	C	0.111921	0.2936	0.0379	8.79e-15	460499	114303808	Hyperthyroidism	TRUE	reported	ebi-a-GCST90018860		1	113761186	C	A	0.417879	-0.0310962	0.0383854	0.145884	Myeloproliferative diseases (CML excluded)	TRUE	reported	ZhkW2p	500117	0.000130301	60.0111	64.1539	30.366	195.212				igd
2	rs3087243	A	G	0.380249	-0.2038	0.0224	7.94e-20	460499	204738919	Hyperthyroidism	TRUE	reported	ebi-a-GCST90018860		2	203874196	G	A	0.0975821	0.0473669	0.0285914	0.330066	Myeloproliferative diseases (CML excluded)	TRUE	reported	ZhkW2p	500117	0.000179724	82.7771	64.1539	30.366	195.212				igd
6	rs9258222	A	G	0.0868963	-0.2367	0.0418	1.44e-08	460499	29711562	Hyperthyroidism	TRUE	reported	ebi-a-GCST90018860		6	29743785	G	A	0.02355	0.173277	0.0765226	0.0321703	Myeloproliferative diseases (CML excluded)	TRUE	reported	ZhkW2p	500117	6.96282e-05	32.0658	64.1539	30.366	195.212				igd
6	rs758778	C	T	0.203646	0.3072	0.0348	1.02e-18	460499	30824451	Hyperthyroidism	TRUE	reported	ebi-a-GCST90018860		6	30856674	T	C	0.0258256	-0.083571	0.0374956	0.151862	Myeloproliferative diseases (CML excluded)	TRUE	reported	ZhkW2p	500117	0.000169193	77.9259	64.1539	30.366	195.212				igd
6	rs28375776	G	C	0.127029	-0.2432	0.0407	2.25e-09	460499	32606658	Hyperthyroidism	TRUE	reported	ebi-a-GCST90018860															7.75311e-05	35.7056	64.1539	30.366	195.212				igd
6	rs1794280	T	A	0.0985158	0.5463	0.0391	2.29e-44	460499	32667171	Hyperthyroidism	TRUE	reported	ebi-a-GCST90018860		6	32699394	A	T	0.296711	-0.0467632	0.0448133	0.100114	Myeloproliferative diseases (CML excluded)	TRUE	reported	ZhkW2p	500117	0.000423737	195.212	64.1539	30.366	195.212				igd
6	rs2856821	C	T	0.196264	-0.1879	0.0274	7.69e-12	460499	33046742	Hyperthyroidism	TRUE	reported	ebi-a-GCST90018860		6	33078965	T	C	0.766805	0.0107852	0.0363681	0.164686	Myeloproliferative diseases (CML excluded)	TRUE	reported	ZhkW2p	500117	0.000102113	47.0274	64.1539	30.366	195.212				igd
6	rs604912	G	A	0.538777	0.1198	0.0217	3.15e-08	460499	90986320	Hyperthyroidism	TRUE	reported	ebi-a-GCST90018860		6	90276601	A	G	0.0946651	0.0450741	0.0269698	0.511839	Myeloproliferative diseases (CML excluded)	TRUE	reported	ZhkW2p	500117	6.61815e-05	30.4784	64.1539	30.366	195.212				igd
6	rs385863	G	C	0.505395	0.1335	0.0214	4.09e-10	460499	167386615	Hyperthyroidism	TRUE	reported	ebi-a-GCST90018860		6	166973127	C	G	0.917439	0.00279365	0.0269499	0.486795	Myeloproliferative diseases (CML excluded)	TRUE	reported	ZhkW2p	500117	8.45025e-05	38.9164	64.1539	30.366	195.212				igd
14	rs2160215	C	T	0.425594	0.2483	0.0226	3.82e-28	460499	81461472	Hyperthyroidism	TRUE	reported	ebi-a-GCST90018860		14	80995128	T	C	0.0597998	0.0557198	0.0296025	0.295644	Myeloproliferative diseases (CML excluded)	TRUE	reported	ZhkW2p	500117	0.000262056	120.708	64.1539	30.366	195.212				igd
15	rs4338740	C	T	0.207075	0.1844	0.0264	2.87e-12	460499	49735297	Hyperthyroidism	TRUE	reported	ebi-a-GCST90018860		15	49443100	T	C	0.759663	-0.00890598	0.0291119	0.314597	Myeloproliferative diseases (CML excluded)	TRUE	reported	ZhkW2p	500117	0.000105935	48.7879	64.1539	30.366	195.212				igd
16	rs58722186	T	C	0.302235	0.1359	0.0233	5.23e-09	460499	79751591	Hyperthyroidism	TRUE	reported	ebi-a-GCST90018860		16	79717694	C	T	0.511334	-0.0191533	0.0291633	0.308625	Myeloproliferative diseases (CML excluded)	TRUE	reported	ZhkW2p	500117	7.38697e-05	34.0193	64.1539	30.366	195.212				igd
20	rs6131010	G	A	0.712807	0.1306	0.0237	3.6e-08	460499	44724305	Hyperthyroidism	TRUE	reported	ebi-a-GCST90018860		20	46095666	A	G	0.407493	-0.0247949	0.0299342	0.71634	Myeloproliferative diseases (CML excluded)	TRUE	reported	ZhkW2p	500117	6.59375e-05	30.366	64.1539	30.366	195.212				igd
1	rs2234167	A	G	0.102013	0.0825	0.015	3.75e-08	410141	2494330	Hypothyroidism	TRUE	reported	ebi-a-GCST90018862		1	2562891	G	A	0.594027	-0.0567372	0.106447	0.121211	Chronic myeloproliferative disease	TRUE	reported	8kbRKS	500434	7.37497e-05	30.2499	82.6063	30.0387	559.658				igd
1	rs10917477	G	A	0.386901	0.064	0.01	1.75e-10	410141	19861106	Hypothyroidism	TRUE	reported	ebi-a-GCST90018862		1	19534612	A	G	0.526871	-0.0431673	0.0682174	0.504786	Chronic myeloproliferative disease	TRUE	reported	8kbRKS	500434	9.98581e-05	40.9598	82.6063	30.0387	559.658				igd
1	rs114285740	C	G	0.0273776	0.1669	0.0301	3.06e-08	410141	107947273	Hypothyroidism	TRUE	reported	ebi-a-GCST90018862		1	107404651	G	C	0.297016	0.187182	0.17949	0.0390205	Chronic myeloproliferative disease	TRUE	reported	8kbRKS	500434	7.49573e-05	30.7452	82.6063	30.0387	559.658				igd
1	rs78765971	G	GAC	0.146942	0.2444	0.0162	1.68e-51	410141	108362169	Hypothyroidism	TRUE	reported	ebi-a-GCST90018862		1	107819547	GAC	G	0.37678	0.0949616	0.107442	0.114464	Chronic myeloproliferative disease	TRUE	reported	8kbRKS	500434	0.000554623	227.599	82.6063	30.0387	559.658				igd
1	rs6679677	A	C	0.108444	0.3637	0.0159	2.39e-115	410141	114303808	Hypothyroidism	TRUE	reported	ebi-a-GCST90018862		1	113761186	C	A	0.906772	0.0113931	0.0972846	0.145913	Chronic myeloproliferative disease	TRUE	reported	8kbRKS	500434	0.00127411	523.227	82.6063	30.0387	559.658				igd
1	rs926103	C	T	0.697985	-0.0678	0.0104	7.65e-11	410141	156784982	Hypothyroidism	TRUE	reported	ebi-a-GCST90018862		1	156815190	T	C	0.331725	0.0682107	0.0702736	0.619084	Chronic myeloproliferative disease	TRUE	reported	8kbRKS	500434	0.000103613	42.5002	82.6063	30.0387	559.658				igd
1	rs2988277	T	C	0.287022	0.0593	0.0106	2.49e-08	410141	167431352	Hypothyroidism	TRUE	reported	ebi-a-GCST90018862		1	167462115	C	T	0.905843	-0.00916675	0.0774984	0.257713	Chronic myeloproliferative disease	TRUE	reported	8kbRKS	500434	7.63012e-05	31.2965	82.6063	30.0387	559.658				igd
1	rs12117927	A	C	0.476541	0.0627	0.0105	2.29e-09	410141	236629134	Hypothyroidism	TRUE	reported	ebi-a-GCST90018862		1	236465834	C	A	0.106443	0.113275	0.0701659	0.405134	Chronic myeloproliferative disease	TRUE	reported	8kbRKS	500434	8.69332e-05	35.6578	82.6063	30.0387	559.658				igd
10	rs3118469	T	A	0.295174	0.0803	0.0106	3.82e-14	410141	6101129	Hypothyroidism	TRUE	reported	ebi-a-GCST90018862		10	6059166	A	T	0.157873	-0.0997669	0.0706433	0.36323	Chronic myeloproliferative disease	TRUE	reported	8kbRKS	500434	0.000139902	57.3875	82.6063	30.0387	559.658				igd
10	rs71508903	T	C	0.210816	0.0934	0.0125	9.34e-14	410141	63779871	Hypothyroidism	TRUE	reported	ebi-a-GCST90018862		10	62020112	C	T	0.496392	-0.0600941	0.0883506	0.185508	Chronic myeloproliferative disease	TRUE	reported	8kbRKS	500434	0.000136107	55.8305	82.6063	30.0387	559.658				igd
10	rs4529854	T	C	0.723438	-0.0768	0.0107	6.56e-13	410141	64043975	Hypothyroidism	TRUE	reported	ebi-a-GCST90018862		10	62284216	C	T	0.0536439	0.146738	0.0760416	0.721318	Chronic myeloproliferative disease	TRUE	reported	8kbRKS	500434	0.000125593	51.5173	82.6063	30.0387	559.658				igd
11	rs61877856	T	C	0.197495	-0.0658	0.0115	1.14e-08	410141	617378	Hypothyroidism	TRUE	reported	ebi-a-GCST90018862		11	617378	C	T	0.310283	-0.0819781	0.0807962	0.228253	Chronic myeloproliferative disease	TRUE	reported	8kbRKS	500434	7.98157e-05	32.7381	82.6063	30.0387	559.658				igd
11	rs736374	A	G	0.375103	0.0832	0.0103	6e-16	410141	35266944	Hypothyroidism	TRUE	reported	ebi-a-GCST90018862		11	35245397	G	A	0.935359	-0.00577289	0.0711787	0.349684	Chronic myeloproliferative disease	TRUE	reported	8kbRKS	500434	0.000159063	65.2484	82.6063	30.0387	559.658				igd
11	rs4409785	C	T	0.142566	0.1069	0.0133	8.04e-16	410141	95311422	Hypothyroidism	TRUE	reported	ebi-a-GCST90018862		11	95578258	T	C	0.246512	-0.106473	0.0918768	0.166601	Chronic myeloproliferative disease	TRUE	reported	8kbRKS	500434	0.000157489	64.6026	82.6063	30.0387	559.658				igd
12	rs7488011	T	C	0.356485	0.1052	0.0111	2.52e-21	410141	9925336	Hypothyroidism	TRUE	reported	ebi-a-GCST90018862		12	9772740	C	T	0.0235749	0.176289	0.0778666	0.256461	Chronic myeloproliferative disease	TRUE	reported	8kbRKS	500434	0.000218956	89.8221	82.6063	30.0387	559.658				igd
12	rs11171710	A	G	0.443916	-0.0698	0.01	3.19e-12	410141	56368078	Hypothyroidism	TRUE	reported	ebi-a-GCST90018862		12	55974294	G	A	0.843984	-0.013583	0.0690196	0.449103	Chronic myeloproliferative disease	TRUE	reported	8kbRKS	500434	0.000118775	48.7202	82.6063	30.0387	559.658				igd
12	rs12582330	T	G	0.624365	-0.061	0.0109	2.05e-08	410141	103892941	Hypothyroidism	TRUE	reported	ebi-a-GCST90018862		12	103499163	G	T	0.977399	-0.002091	0.0738093	0.675338	Chronic myeloproliferative disease	TRUE	reported	8kbRKS	500434	7.63555e-05	31.3188	82.6063	30.0387	559.658				igd
12	rs3184504	C	T	0.668513	-0.1734	0.0102	7.5e-65	410141	111884608	Hypothyroidism	TRUE	reported	ebi-a-GCST90018862		12	111446804	T	C	0.054449	-0.133451	0.0693883	0.593312	Chronic myeloproliferative disease	TRUE	reported	8kbRKS	500434	0.00070414	288.999	82.6063	30.0387	559.658				igd
13	rs9511151	A	G	0.279567	-0.0976	0.0106	3.08e-20	410141	24786576	Hypothyroidism	TRUE	reported	ebi-a-GCST90018862		13	24212438	G	A	0.915087	-0.00765702	0.0718132	0.343818	Chronic myeloproliferative disease	TRUE	reported	8kbRKS	500434	0.000206664	84.7785	82.6063	30.0387	559.658				igd
13	rs79490353	C	T	0.0241151	0.2006	0.0349	8.82e-09	410141	28623048	Hypothyroidism	TRUE	reported	ebi-a-GCST90018862		13	28048911	T	C	0.843559	-0.0537965	0.272605	0.0159909	Chronic myeloproliferative disease	TRUE	reported	8kbRKS	500434	8.05458e-05	33.0376	82.6063	30.0387	559.658				igd
13	rs7990020	C	A	0.453482	0.0577	0.0101	9.97e-09	410141	43044946	Hypothyroidism	TRUE	reported	ebi-a-GCST90018862		13	42470810	A	C	0.00111566	-0.218606	0.0670652	0.619032	Chronic myeloproliferative disease	TRUE	reported	8kbRKS	500434	7.95685e-05	32.6367	82.6063	30.0387	559.658				igd
13	rs11406335	TG	T	0.417169	-0.057	0.0103	3.44e-08	410141	99934479	Hypothyroidism	TRUE	reported	ebi-a-GCST90018862		13	99282225	T	TG	0.174288	-0.0949377	0.0698814	0.386445	Chronic myeloproliferative disease	TRUE	reported	8kbRKS	500434	7.46637e-05	30.6248	82.6063	30.0387	559.658				igd
14	rs2114702	A	T	0.26671	0.07	0.0111	3e-10	410141	81405135	Hypothyroidism	TRUE	reported	ebi-a-GCST90018862		14	80938791	T	A	0.81032	-0.0199279	0.0830282	0.215755	Chronic myeloproliferative disease	TRUE	reported	8kbRKS	500434	9.6956e-05	39.7693	82.6063	30.0387	559.658				igd
15	rs12593201	A	G	0.325432	0.0905	0.0112	7.69e-16	410141	38844106	Hypothyroidism	TRUE	reported	ebi-a-GCST90018862		15	38551905	G	A	0.678311	-0.0321312	0.0774678	0.262307	Chronic myeloproliferative disease	TRUE	reported	8kbRKS	500434	0.000159169	65.2919	82.6063	30.0387	559.658				igd
16	rs142997491	G	A	0.0135637	0.2385	0.0412	7.02e-09	410141	50729820	Hypothyroidism	TRUE	reported	ebi-a-GCST90018862		16	50695909	A	G	0.438189	-0.180446	0.232756	0.0224087	Chronic myeloproliferative disease	TRUE	reported	8kbRKS	500434	8.16984e-05	33.5104	82.6063	30.0387	559.658				igd
17	rs61759532	T	C	0.188941	0.0905	0.0122	1.42e-13	410141	7240391	Hypothyroidism	TRUE	reported	ebi-a-GCST90018862		17	7337072	C	T	0.256499	0.0983923	0.0867119	0.188854	Chronic myeloproliferative disease	TRUE	reported	8kbRKS	500434	0.000134149	55.0269	82.6063	30.0387	559.658				igd
17	rs9902341	T	C	0.172257	0.0801	0.0129	4.68e-10	410141	40278522	Hypothyroidism	TRUE	reported	ebi-a-GCST90018862		17	42126504	C	T	0.450813	-0.0641239	0.0850381	0.203372	Chronic myeloproliferative disease	TRUE	reported	8kbRKS	500434	9.39965e-05	38.5552	82.6063	30.0387	559.658				igd
17	rs7223956	C	T	0.897005	-0.0902	0.0144	4.27e-10	410141	45373844	Hypothyroidism	TRUE	reported	ebi-a-GCST90018862		17	47296478	T	C	0.4364	0.0752943	0.0967436	0.855568	Chronic myeloproliferative disease	TRUE	reported	8kbRKS	500434	9.56563e-05	39.2361	82.6063	30.0387	559.658				igd
18	rs11875260	G	A	0.172925	0.0751	0.0135	2.54e-08	410141	77179239	Hypothyroidism	TRUE	reported	ebi-a-GCST90018862		18	79419239	A	G	0.48243	-0.0639615	0.0910615	0.172478	Chronic myeloproliferative disease	TRUE	reported	8kbRKS	500434	7.54478e-05	30.9464	82.6063	30.0387	559.658				igd
19	rs10424978	A	C	0.624328	-0.0775	0.0102	2.77e-14	410141	4837557	Hypothyroidism	TRUE	reported	ebi-a-GCST90018862		19	4837545	C	A	0.216332	0.0861888	0.0697128	0.598512	Chronic myeloproliferative disease	TRUE	reported	8kbRKS	500434	0.000140737	57.7299	82.6063	30.0387	559.658				igd
19	rs34536443	C	G	0.0440279	-0.1863	0.0263	1.46e-12	410141	10463118	Hypothyroidism	TRUE	reported	ebi-a-GCST90018862		19	10352442	G	C	0.345838	0.186787	0.198142	0.0301751	Chronic myeloproliferative disease	TRUE	reported	8kbRKS	500434	0.000122329	50.1779	82.6063	30.0387	559.658				igd
19	rs12984428	A	G	0.35604	-0.0659	0.0102	1.11e-10	410141	50199616	Hypothyroidism	TRUE	reported	ebi-a-GCST90018862		19	49696359	G	A	0.49448	-0.0487654	0.0713778	0.363077	Chronic myeloproliferative disease	TRUE	reported	8kbRKS	500434	0.000101764	41.7415	82.6063	30.0387	559.658				igd
2	rs11675342	T	C	0.387729	0.0906	0.01	1.4e-19	410141	1407628	Hypothyroidism	TRUE	reported	ebi-a-GCST90018862		2	1403856	C	T	0.41348	0.0563647	0.0689236	0.440771	Chronic myeloproliferative disease	TRUE	reported	8kbRKS	500434	0.000200095	82.0832	82.6063	30.0387	559.658				igd
2	rs1534430	T	C	0.428394	-0.086	0.0101	1.44e-17	410141	12644736	Hypothyroidism	TRUE	reported	ebi-a-GCST90018862		2	12504610	C	T	0.620969	-0.0342367	0.0692381	0.418284	Chronic myeloproliferative disease	TRUE	reported	8kbRKS	500434	0.000176744	72.5023	82.6063	30.0387	559.658				igd
2	rs11420448	GT	G	0.0467006	0.1533	0.0275	2.39e-08	410141	55854285	Hypothyroidism	TRUE	reported	ebi-a-GCST90018862		2	55627150	G	GT	0.994802	-0.00117473	0.180308	0.0363134	Chronic myeloproliferative disease	TRUE	reported	8kbRKS	500434	7.57622e-05	31.0754	82.6063	30.0387	559.658				igd
2	rs2111485	G	A	0.479023	0.0813	0.0102	1.43e-15	410141	163110536	Hypothyroidism	TRUE	reported	ebi-a-GCST90018862		2	162254026	A	G	0.654758	0.0310049	0.0693371	0.582439	Chronic myeloproliferative disease	TRUE	reported	8kbRKS	500434	0.000154875	63.53	82.6063	30.0387	559.658				igd
2	rs7574865	G	T	0.74252	-0.1321	0.0117	1.67e-29	410141	191964633	Hypothyroidism	TRUE	reported	ebi-a-GCST90018862		2	191099907	T	G	0.701824	-0.0308899	0.0806821	0.768237	Chronic myeloproliferative disease	TRUE	reported	8kbRKS	500434	0.000310718	127.477	82.6063	30.0387	559.658				igd
2	rs3087243	A	G	0.386088	-0.1466	0.0102	4.77e-47	410141	204738919	Hypothyroidism	TRUE	reported	ebi-a-GCST90018862		2	203874196	G	A	0.28657	0.0768611	0.0721242	0.330019	Chronic myeloproliferative disease	TRUE	reported	8kbRKS	500434	0.000503403	206.569	82.6063	30.0387	559.658				igd
22	rs2412976	G	C	0.478888	0.0637	0.0103	5.47e-10	410141	30567907	Hypothyroidism	TRUE	reported	ebi-a-GCST90018862		22	30171918	C	G	0.229657	0.087918	0.0731891	0.314562	Chronic myeloproliferative disease	TRUE	reported	8kbRKS	500434	9.32461e-05	38.2474	82.6063	30.0387	559.658				igd
22	rs229528	T	C	0.496016	0.0903	0.01	2.31e-19	410141	37581677	Hypothyroidism	TRUE	reported	ebi-a-GCST90018862		22	37185637	C	T	0.936241	-0.00557184	0.0696518	0.395917	Chronic myeloproliferative disease	TRUE	reported	8kbRKS	500434	0.000198772	81.5405	82.6063	30.0387	559.658				igd
3	rs307558	A	G	0.742625	-0.0688	0.0119	8.01e-09	410141	12095130	Hypothyroidism	TRUE	reported	ebi-a-GCST90018862		3	12095130	G	A	0.705125	0.0327834	0.0866341	0.813411	Chronic myeloproliferative disease	TRUE	reported	8kbRKS	500434	8.14919e-05	33.4257	82.6063	30.0387	559.658	TRUE	rs307558	rs307559	igd
3	rs13090803	T	G	0.190624	0.0829	0.0128	9e-11	410141	105934953	Hypothyroidism	TRUE	reported	ebi-a-GCST90018862		3	106216106	G	T	0.861747	0.0169056	0.0970741	0.139682	Chronic myeloproliferative disease	TRUE	reported	8kbRKS	500434	0.000102261	41.9457	82.6063	30.0387	559.658				igd
3	rs73192661	T	C	0.428858	-0.1061	0.01	4.05e-26	410141	188128794	Hypothyroidism	TRUE	reported	ebi-a-GCST90018862		3	188411006	C	T	0.482003	-0.0491529	0.0699105	0.384943	Chronic myeloproliferative disease	TRUE	reported	8kbRKS	500434	0.000274396	112.572	82.6063	30.0387	559.658				igd
4	rs13109179	A	G	0.461895	0.0647	0.01	9.42e-11	410141	10727528	Hypothyroidism	TRUE	reported	ebi-a-GCST90018862		4	10725904	G	A	0.259074	-0.0776092	0.0687669	0.473027	Chronic myeloproliferative disease	TRUE	reported	8kbRKS	500434	0.000102054	41.8607	82.6063	30.0387	559.658				igd
4	rs7441808	G	A	0.21091	0.0766	0.0111	5.17e-12	410141	26090375	Hypothyroidism	TRUE	reported	ebi-a-GCST90018862		4	26088753	A	G	0.812148	-0.0180321	0.075875	0.281338	Chronic myeloproliferative disease	TRUE	reported	8kbRKS	500434	0.000116099	47.6222	82.6063	30.0387	559.658				igd
4	rs4835534	C	T	0.156356	-0.1421	0.0132	7.06e-27	410141	149636388	Hypothyroidism	TRUE	reported	ebi-a-GCST90018862		4	148715236	T	C	0.982911	0.00224515	0.104818	0.123821	Chronic myeloproliferative disease	TRUE	reported	8kbRKS	500434	0.000282478	115.888	82.6063	30.0387	559.658				igd
4	rs187707293	A	T	0.0133864	0.2419	0.044	3.99e-08	410141	179647723	Hypothyroidism	TRUE	reported	ebi-a-GCST90018862		4	178726569	T	A	0.00259651	0.582183	0.193297	0.0211979	Chronic myeloproliferative disease	TRUE	reported	8kbRKS	500434	7.36888e-05	30.2249	82.6063	30.0387	559.658				igd
4	rs3775291	T	C	0.287788	-0.0649	0.0108	1.65e-09	410141	187004074	Hypothyroidism	TRUE	reported	ebi-a-GCST90018862		4	186082920	C	T	0.684285	-0.0297069	0.0730577	0.316323	Chronic myeloproliferative disease	TRUE	reported	8kbRKS	500434	8.80381e-05	36.111	82.6063	30.0387	559.658				igd
5	rs10075764	G	A	0.302413	-0.057	0.0104	4.26e-08	410141	35841449	Hypothyroidism	TRUE	reported	ebi-a-GCST90018862		5	35841347	A	G	0.0652559	-0.128981	0.0699655	0.395159	Chronic myeloproliferative disease	TRUE	reported	8kbRKS	500434	7.32349e-05	30.0387	82.6063	30.0387	559.658				igd
5	rs1479565	A	G	0.498866	0.0975	0.0101	7.53e-22	410141	76544157	Hypothyroidism	TRUE	reported	ebi-a-GCST90018862		5	77248332	G	A	0.45862	0.0512226	0.0691151	0.418089	Chronic myeloproliferative disease	TRUE	reported	8kbRKS	500434	0.000227161	93.1889	82.6063	30.0387	559.658				igd
5	rs434294	G	A	0.322802	-0.0683	0.0109	3.36e-10	410141	102599626	Hypothyroidism	TRUE	reported	ebi-a-GCST90018862		5	103263925	A	G	0.408629	-0.0606838	0.0734396	0.315222	Chronic myeloproliferative disease	TRUE	reported	8kbRKS	500434	9.57224e-05	39.2633	82.6063	30.0387	559.658				igd
5	rs1432806	G	A	0.338619	0.0583	0.0105	2.89e-08	410141	109187365	Hypothyroidism	TRUE	reported	ebi-a-GCST90018862		5	109851664	A	G	0.125301	-0.112869	0.0736308	0.30683	Chronic myeloproliferative disease	TRUE	reported	8kbRKS	500434	7.5161e-05	30.8288	82.6063	30.0387	559.658				igd
5	rs244685	G	T	0.79915	-0.0858	0.0132	7.06e-11	410141	133423890	Hypothyroidism	TRUE	reported	ebi-a-GCST90018862		5	134088199	T	G	0.0403478	-0.161148	0.0786024	0.747881	Chronic myeloproliferative disease	TRUE	reported	8kbRKS	500434	0.000103003	42.2498	82.6063	30.0387	559.658				igd
6	rs141232332	G	GTTT	0.451125	0.2243	0.0127	4.48e-70	410141	31075601	Hypothyroidism	TRUE	reported	ebi-a-GCST90018862															0.000759955	311.924	82.6063	30.0387	559.658				igd
6	rs9264277	C	T	0.645071	-0.0862	0.0111	9.03e-15	410141	31224667	Hypothyroidism	TRUE	reported	ebi-a-GCST90018862		6	31256890	T	C	0.95454	-0.00440987	0.077357	0.729554	Chronic myeloproliferative disease	TRUE	reported	8kbRKS	500434	0.000147018	60.3068	82.6063	30.0387	559.658				igd
6	rs1065386	C	G	0.480463	-0.1183	0.0125	3.93e-21	410141	31324547	Hypothyroidism	TRUE	reported	ebi-a-GCST90018862															0.000218334	89.5669	82.6063	30.0387	559.658				igd
6	rs9271365	G	T	0.443466	0.2484	0.0105	4.91e-123	410141	32586794	Hypothyroidism	TRUE	reported	ebi-a-GCST90018862		6	32619017	T	G	0.128571	0.107812	0.0709398	0.364117	Chronic myeloproliferative disease	TRUE	reported	8kbRKS	500434	0.0013627	559.658	82.6063	30.0387	559.658				igd
6	rs28418426	C	T	0.501169	0.1877	0.0133	2.21e-45	410141	32619654	Hypothyroidism	TRUE	reported	ebi-a-GCST90018862															0.000485379	199.17	82.6063	30.0387	559.658				igd
6	rs9273371	T	C	0.193385	0.0791	0.014	1.65e-08	410141	32626565	Hypothyroidism	TRUE	reported	ebi-a-GCST90018862															7.78269e-05	31.9223	82.6063	30.0387	559.658				igd
6	rs9277559	C	T	0.331026	-0.133	0.012	1.86e-28	410141	33056731	Hypothyroidism	TRUE	reported	ebi-a-GCST90018862		6	33088954	T	C	0.134829	-0.128096	0.0856641	0.197727	Chronic myeloproliferative disease	TRUE	reported	8kbRKS	500434	0.000299418	122.84	82.6063	30.0387	559.658				igd
6	rs881858	A	G	0.747899	0.0665	0.0108	8.46e-10	410141	43806609	Hypothyroidism	TRUE	reported	ebi-a-GCST90018862		6	43838872	G	A	0.905946	-0.00869947	0.0736288	0.678733	Chronic myeloproliferative disease	TRUE	reported	8kbRKS	500434	9.2432e-05	37.9135	82.6063	30.0387	559.658				igd
6	rs6908626	T	G	0.17075	0.1441	0.0141	2.04e-24	410141	91005743	Hypothyroidism	TRUE	reported	ebi-a-GCST90018862		6	90296024	G	T	0.040606	0.21874	0.106831	0.114998	Chronic myeloproliferative disease	TRUE	reported	8kbRKS	500434	0.000254593	104.445	82.6063	30.0387	559.658				igd
6	rs1364450	C	A	0.126235	0.0886	0.0139	1.97e-10	410141	109389508	Hypothyroidism	TRUE	reported	ebi-a-GCST90018862		6	109068305	A	C	0.843831	0.0183794	0.0932986	0.160267	Chronic myeloproliferative disease	TRUE	reported	8kbRKS	500434	9.90516e-05	40.629	82.6063	30.0387	559.658				igd
6	rs7742626	C	T	0.267343	0.0686	0.0116	3.41e-09	410141	136132496	Hypothyroidism	TRUE	reported	ebi-a-GCST90018862		6	135811358	T	C	0.18284	0.119019	0.0893496	0.173596	Chronic myeloproliferative disease	TRUE	reported	8kbRKS	500434	8.52633e-05	34.9728	82.6063	30.0387	559.658				igd
6	rs9497965	T	C	0.409035	0.0827	0.0102	3.71e-16	410141	148521292	Hypothyroidism	TRUE	reported	ebi-a-GCST90018862		6	148200156	C	T	0.538214	-0.0443675	0.0720818	0.336899	Chronic myeloproliferative disease	TRUE	reported	8kbRKS	500434	0.000160254	65.7368	82.6063	30.0387	559.658				igd
6	rs1079418	G	A	0.262374	-0.0657	0.011	2.14e-09	410141	166047034	Hypothyroidism	TRUE	reported	ebi-a-GCST90018862		6	165633546	A	G	0.546093	0.0467335	0.0774214	0.262521	Chronic myeloproliferative disease	TRUE	reported	8kbRKS	500434	8.6971e-05	35.6733	82.6063	30.0387	559.658				igd
6	rs2247314	C	T	0.376495	-0.086	0.0104	1.06e-16	410141	167370230	Hypothyroidism	TRUE	reported	ebi-a-GCST90018862		6	166956742	T	C	0.79367	-0.0184883	0.0706881	0.371088	Chronic myeloproliferative disease	TRUE	reported	8kbRKS	500434	0.000166696	68.3798	82.6063	30.0387	559.658				igd
8	rs2921053	C	G	0.589616	-0.0599	0.0101	3.36e-09	410141	8319963	Hypothyroidism	TRUE	reported	ebi-a-GCST90018862		8	8462453	G	C	0.736451	-0.0230311	0.0684319	0.501727	Chronic myeloproliferative disease	TRUE	reported	8kbRKS	500434	8.57513e-05	35.1729	82.6063	30.0387	559.658				igd
8	rs2445608	A	G	0.430366	-0.0593	0.0101	3.79e-09	410141	128181302	Hypothyroidism	TRUE	reported	ebi-a-GCST90018862		8	127169057	G	A	0.80127	0.0175616	0.0697709	0.389188	Chronic myeloproliferative disease	TRUE	reported	8kbRKS	500434	8.40421e-05	34.4718	82.6063	30.0387	559.658				igd
8	rs853305	C	T	0.718894	-0.0802	0.0111	4.4e-13	410141	133931183	Hypothyroidism	TRUE	reported	ebi-a-GCST90018862		8	132918938	T	C	0.202403	-0.106148	0.0832704	0.788575	Chronic myeloproliferative disease	TRUE	reported	8kbRKS	500434	0.000127267	52.2036	82.6063	30.0387	559.658				igd
9	rs911760	A	C	0.212143	0.0879	0.0125	1.95e-12	410141	5438435	Hypothyroidism	TRUE	reported	ebi-a-GCST90018862		9	5438435	C	A	0.068805	-0.15177	0.0834043	0.225361	Chronic myeloproliferative disease	TRUE	reported	8kbRKS	500434	0.000120551	49.4488	82.6063	30.0387	559.658				igd
9	rs10126000	A	C	0.688692	-0.0683	0.0104	5.13e-11	410141	21578617	Hypothyroidism	TRUE	reported	ebi-a-GCST90018862		9	21578618	C	A	0.369272	-0.0649287	0.0723166	0.660119	Chronic myeloproliferative disease	TRUE	reported	8kbRKS	500434	0.000105147	43.1293	82.6063	30.0387	559.658				igd
9	rs7030280	T	C	0.745664	0.2075	0.0108	1.02e-82	410141	100535267	Hypothyroidism	TRUE	reported	ebi-a-GCST90018862		9	97772985	C	T	0.745355	-0.0233075	0.0717664	0.653366	Chronic myeloproliferative disease	TRUE	reported	8kbRKS	500434	0.000899218	369.136	82.6063	30.0387	559.658				igd
9	rs12379417	A	G	0.317559	0.0583	0.0103	1.51e-08	410141	127029736	Hypothyroidism	TRUE	reported	ebi-a-GCST90018862		9	124267457	G	A	0.302357	0.0728349	0.0706181	0.378345	Chronic myeloproliferative disease	TRUE	reported	8kbRKS	500434	7.8108e-05	32.0376	82.6063	30.0387	559.658				igd
X	rs5912815	G	T	0.576761	-0.0511	0.0084	1.05e-09	410141	78466147	Hypothyroidism	TRUE	reported	ebi-a-GCST90018862		23	79210650	T	G	0.0160613	-0.135683	0.056358	0.615461	Chronic myeloproliferative disease	TRUE	reported	8kbRKS	500434	9.02217e-05	37.0068	82.6063	30.0387	559.658				igd
1	rs2234167	A	G	0.102013	0.0825	0.015	3.75e-08	410141	2494330	Hypothyroidism	TRUE	reported	ebi-a-GCST90018862		1	2562891	G	A	0.186712	-0.055048	0.0416914	0.121176	Myeloproliferative diseases (CML excluded)	TRUE	reported	ZhkW2p	500117	7.37497e-05	30.2499	82.6063	30.0387	559.658				igd
1	rs10917477	G	A	0.386901	0.064	0.01	1.75e-10	410141	19861106	Hypothyroidism	TRUE	reported	ebi-a-GCST90018862		1	19534612	A	G	0.373108	-0.0240378	0.0269886	0.50476	Myeloproliferative diseases (CML excluded)	TRUE	reported	ZhkW2p	500117	9.98581e-05	40.9598	82.6063	30.0387	559.658				igd
1	rs114285740	C	G	0.0273776	0.1669	0.0301	3.06e-08	410141	107947273	Hypothyroidism	TRUE	reported	ebi-a-GCST90018862		1	107404651	G	C	0.833414	0.0147904	0.0703216	0.0390188	Myeloproliferative diseases (CML excluded)	TRUE	reported	ZhkW2p	500117	7.49573e-05	30.7452	82.6063	30.0387	559.658				igd
1	rs78765971	G	GAC	0.146942	0.2444	0.0162	1.68e-51	410141	108362169	Hypothyroidism	TRUE	reported	ebi-a-GCST90018862		1	107819547	GAC	G	0.0895282	0.0719484	0.042375	0.114495	Myeloproliferative diseases (CML excluded)	TRUE	reported	ZhkW2p	500117	0.000554623	227.599	82.6063	30.0387	559.658				igd
1	rs6679677	A	C	0.108444	0.3637	0.0159	2.39e-115	410141	114303808	Hypothyroidism	TRUE	reported	ebi-a-GCST90018862		1	113761186	C	A	0.417879	-0.0310962	0.0383854	0.145884	Myeloproliferative diseases (CML excluded)	TRUE	reported	ZhkW2p	500117	0.00127411	523.227	82.6063	30.0387	559.658				igd
1	rs926103	C	T	0.697985	-0.0678	0.0104	7.65e-11	410141	156784982	Hypothyroidism	TRUE	reported	ebi-a-GCST90018862		1	156815190	T	C	0.622649	0.0136739	0.0277869	0.619072	Myeloproliferative diseases (CML excluded)	TRUE	reported	ZhkW2p	500117	0.000103613	42.5002	82.6063	30.0387	559.658				igd
1	rs2988277	T	C	0.287022	0.0593	0.0106	2.49e-08	410141	167431352	Hypothyroidism	TRUE	reported	ebi-a-GCST90018862		1	167462115	C	T	0.132585	-0.0464609	0.0308919	0.257671	Myeloproliferative diseases (CML excluded)	TRUE	reported	ZhkW2p	500117	7.63012e-05	31.2965	82.6063	30.0387	559.658				igd
1	rs12117927	A	C	0.476541	0.0627	0.0105	2.29e-09	410141	236629134	Hypothyroidism	TRUE	reported	ebi-a-GCST90018862		1	236465834	C	A	0.0297351	0.0604672	0.0278189	0.405198	Myeloproliferative diseases (CML excluded)	TRUE	reported	ZhkW2p	500117	8.69332e-05	35.6578	82.6063	30.0387	559.658				igd
10	rs3118469	T	A	0.295174	0.0803	0.0106	3.82e-14	410141	6101129	Hypothyroidism	TRUE	reported	ebi-a-GCST90018862		10	6059166	A	T	0.859748	-0.00494851	0.028006	0.363245	Myeloproliferative diseases (CML excluded)	TRUE	reported	ZhkW2p	500117	0.000139902	57.3875	82.6063	30.0387	559.658				igd
10	rs71508903	T	C	0.210816	0.0934	0.0125	9.34e-14	410141	63779871	Hypothyroidism	TRUE	reported	ebi-a-GCST90018862		10	62020112	C	T	0.925737	-0.00325167	0.0348855	0.18551	Myeloproliferative diseases (CML excluded)	TRUE	reported	ZhkW2p	500117	0.000136107	55.8305	82.6063	30.0387	559.658				igd
10	rs4529854	T	C	0.723438	-0.0768	0.0107	6.56e-13	410141	64043975	Hypothyroidism	TRUE	reported	ebi-a-GCST90018862		10	62284216	C	T	0.432625	0.0236105	0.0300883	0.721316	Myeloproliferative diseases (CML excluded)	TRUE	reported	ZhkW2p	500117	0.000125593	51.5173	82.6063	30.0387	559.658				igd
11	rs61877856	T	C	0.197495	-0.0658	0.0115	1.14e-08	410141	617378	Hypothyroidism	TRUE	reported	ebi-a-GCST90018862		11	617378	C	T	0.669012	0.0136747	0.0319872	0.228289	Myeloproliferative diseases (CML excluded)	TRUE	reported	ZhkW2p	500117	7.98157e-05	32.7381	82.6063	30.0387	559.658				igd
11	rs736374	A	G	0.375103	0.0832	0.0103	6e-16	410141	35266944	Hypothyroidism	TRUE	reported	ebi-a-GCST90018862		11	35245397	G	A	0.174157	0.0383347	0.0282087	0.349739	Myeloproliferative diseases (CML excluded)	TRUE	reported	ZhkW2p	500117	0.000159063	65.2484	82.6063	30.0387	559.658				igd
11	rs4409785	C	T	0.142566	0.1069	0.0133	8.04e-16	410141	95311422	Hypothyroidism	TRUE	reported	ebi-a-GCST90018862		11	95578258	T	C	0.538951	-0.0223299	0.0363442	0.166588	Myeloproliferative diseases (CML excluded)	TRUE	reported	ZhkW2p	500117	0.000157489	64.6026	82.6063	30.0387	559.658				igd
12	rs7488011	T	C	0.356485	0.1052	0.0111	2.52e-21	410141	9925336	Hypothyroidism	TRUE	reported	ebi-a-GCST90018862		12	9772740	C	T	0.176076	0.0416929	0.0308166	0.256481	Myeloproliferative diseases (CML excluded)	TRUE	reported	ZhkW2p	500117	0.000218956	89.8221	82.6063	30.0387	559.658				igd
12	rs11171710	A	G	0.443916	-0.0698	0.01	3.19e-12	410141	56368078	Hypothyroidism	TRUE	reported	ebi-a-GCST90018862		12	55974294	G	A	0.634043	0.0129722	0.0272501	0.449113	Myeloproliferative diseases (CML excluded)	TRUE	reported	ZhkW2p	500117	0.000118775	48.7202	82.6063	30.0387	559.658				igd
12	rs12582330	T	G	0.624365	-0.061	0.0109	2.05e-08	410141	103892941	Hypothyroidism	TRUE	reported	ebi-a-GCST90018862		12	103499163	G	T	0.725184	0.0102111	0.0290468	0.67537	Myeloproliferative diseases (CML excluded)	TRUE	reported	ZhkW2p	500117	7.63555e-05	31.3188	82.6063	30.0387	559.658				igd
12	rs3184504	C	T	0.668513	-0.1734	0.0102	7.5e-65	410141	111884608	Hypothyroidism	TRUE	reported	ebi-a-GCST90018862		12	111446804	T	C	3.53509e-12	-0.187434	0.026951	0.593078	Myeloproliferative diseases (CML excluded)	TRUE	reported	ZhkW2p	500117	0.00070414	288.999	82.6063	30.0387	559.658				igd
13	rs9511151	A	G	0.279567	-0.0976	0.0106	3.08e-20	410141	24786576	Hypothyroidism	TRUE	reported	ebi-a-GCST90018862		13	24212438	G	A	0.962315	-0.00134174	0.0283971	0.343822	Myeloproliferative diseases (CML excluded)	TRUE	reported	ZhkW2p	500117	0.000206664	84.7785	82.6063	30.0387	559.658				igd
13	rs79490353	C	T	0.0241151	0.2006	0.0349	8.82e-09	410141	28623048	Hypothyroidism	TRUE	reported	ebi-a-GCST90018862		13	28048911	T	C	0.0374697	0.226182	0.10871	0.0160127	Myeloproliferative diseases (CML excluded)	TRUE	reported	ZhkW2p	500117	8.05458e-05	33.0376	82.6063	30.0387	559.658				igd
13	rs7990020	C	A	0.453482	0.0577	0.0101	9.97e-09	410141	43044946	Hypothyroidism	TRUE	reported	ebi-a-GCST90018862		13	42470810	A	C	0.947987	-0.0018103	0.0277506	0.619075	Myeloproliferative diseases (CML excluded)	TRUE	reported	ZhkW2p	500117	7.95685e-05	32.6367	82.6063	30.0387	559.658				igd
13	rs11406335	TG	T	0.417169	-0.057	0.0103	3.44e-08	410141	99934479	Hypothyroidism	TRUE	reported	ebi-a-GCST90018862		13	99282225	T	TG	0.0200503	-0.0644573	0.0277188	0.386388	Myeloproliferative diseases (CML excluded)	TRUE	reported	ZhkW2p	500117	7.46637e-05	30.6248	82.6063	30.0387	559.658				igd
14	rs2114702	A	T	0.26671	0.07	0.0111	3e-10	410141	81405135	Hypothyroidism	TRUE	reported	ebi-a-GCST90018862		14	80938791	T	A	0.740317	-0.0108932	0.032867	0.215748	Myeloproliferative diseases (CML excluded)	TRUE	reported	ZhkW2p	500117	9.6956e-05	39.7693	82.6063	30.0387	559.658				igd
15	rs12593201	A	G	0.325432	0.0905	0.0112	7.69e-16	410141	38844106	Hypothyroidism	TRUE	reported	ebi-a-GCST90018862		15	38551905	G	A	0.383456	-0.0267172	0.0306549	0.262284	Myeloproliferative diseases (CML excluded)	TRUE	reported	ZhkW2p	500117	0.000159169	65.2919	82.6063	30.0387	559.658				igd
16	rs142997491	G	A	0.0135637	0.2385	0.0412	7.02e-09	410141	50729820	Hypothyroidism	TRUE	reported	ebi-a-GCST90018862		16	50695909	A	G	0.817466	-0.0211933	0.0918231	0.0224095	Myeloproliferative diseases (CML excluded)	TRUE	reported	ZhkW2p	500117	8.16984e-05	33.5104	82.6063	30.0387	559.658				igd
17	rs61759532	T	C	0.188941	0.0905	0.0122	1.42e-13	410141	7240391	Hypothyroidism	TRUE	reported	ebi-a-GCST90018862		17	7337072	C	T	0.12957	-0.0521723	0.034419	0.188801	Myeloproliferative diseases (CML excluded)	TRUE	reported	ZhkW2p	500117	0.000134149	55.0269	82.6063	30.0387	559.658				igd
17	rs9902341	T	C	0.172257	0.0801	0.0129	4.68e-10	410141	40278522	Hypothyroidism	TRUE	reported	ebi-a-GCST90018862		17	42126504	C	T	0.826075	0.00738482	0.0336074	0.203381	Myeloproliferative diseases (CML excluded)	TRUE	reported	ZhkW2p	500117	9.39965e-05	38.5552	82.6063	30.0387	559.658				igd
17	rs7223956	C	T	0.897005	-0.0902	0.0144	4.27e-10	410141	45373844	Hypothyroidism	TRUE	reported	ebi-a-GCST90018862		17	47296478	T	C	0.655979	0.0171225	0.0384368	0.855573	Myeloproliferative diseases (CML excluded)	TRUE	reported	ZhkW2p	500117	9.56563e-05	39.2361	82.6063	30.0387	559.658				igd
18	rs11875260	G	A	0.172925	0.0751	0.0135	2.54e-08	410141	77179239	Hypothyroidism	TRUE	reported	ebi-a-GCST90018862		18	79419239	A	G	0.927335	-0.00326913	0.0358465	0.172472	Myeloproliferative diseases (CML excluded)	TRUE	reported	ZhkW2p	500117	7.54478e-05	30.9464	82.6063	30.0387	559.658				igd
19	rs10424978	A	C	0.624328	-0.0775	0.0102	2.77e-14	410141	4837557	Hypothyroidism	TRUE	reported	ebi-a-GCST90018862		19	4837545	C	A	0.311959	0.0278995	0.0275926	0.598535	Myeloproliferative diseases (CML excluded)	TRUE	reported	ZhkW2p	500117	0.000140737	57.7299	82.6063	30.0387	559.658				igd
19	rs34536443	C	G	0.0440279	-0.1863	0.0263	1.46e-12	410141	10463118	Hypothyroidism	TRUE	reported	ebi-a-GCST90018862		19	10352442	G	C	0.135322	0.117403	0.0786127	0.0301903	Myeloproliferative diseases (CML excluded)	TRUE	reported	ZhkW2p	500117	0.000122329	50.1779	82.6063	30.0387	559.658				igd
19	rs12984428	A	G	0.35604	-0.0659	0.0102	1.11e-10	410141	50199616	Hypothyroidism	TRUE	reported	ebi-a-GCST90018862		19	49696359	G	A	0.847347	-0.00541467	0.0281275	0.363072	Myeloproliferative diseases (CML excluded)	TRUE	reported	ZhkW2p	500117	0.000101764	41.7415	82.6063	30.0387	559.658				igd
2	rs11675342	T	C	0.387729	0.0906	0.01	1.4e-19	410141	1407628	Hypothyroidism	TRUE	reported	ebi-a-GCST90018862		2	1403856	C	T	0.712769	0.0100396	0.0272711	0.440771	Myeloproliferative diseases (CML excluded)	TRUE	reported	ZhkW2p	500117	0.000200095	82.0832	82.6063	30.0387	559.658				igd
2	rs1534430	T	C	0.428394	-0.086	0.0101	1.44e-17	410141	12644736	Hypothyroidism	TRUE	reported	ebi-a-GCST90018862		2	12504610	C	T	0.678736	-0.0113225	0.0273365	0.418283	Myeloproliferative diseases (CML excluded)	TRUE	reported	ZhkW2p	500117	0.000176744	72.5023	82.6063	30.0387	559.658				igd
2	rs11420448	GT	G	0.0467006	0.1533	0.0275	2.39e-08	410141	55854285	Hypothyroidism	TRUE	reported	ebi-a-GCST90018862		2	55627150	G	GT	0.0224269	0.164119	0.0718858	0.0363457	Myeloproliferative diseases (CML excluded)	TRUE	reported	ZhkW2p	500117	7.57622e-05	31.0754	82.6063	30.0387	559.658				igd
2	rs2111485	G	A	0.479023	0.0813	0.0102	1.43e-15	410141	163110536	Hypothyroidism	TRUE	reported	ebi-a-GCST90018862		2	162254026	A	G	0.67682	-0.0114401	0.027447	0.582434	Myeloproliferative diseases (CML excluded)	TRUE	reported	ZhkW2p	500117	0.000154875	63.53	82.6063	30.0387	559.658				igd
2	rs7574865	G	T	0.74252	-0.1321	0.0117	1.67e-29	410141	191964633	Hypothyroidism	TRUE	reported	ebi-a-GCST90018862		2	191099907	T	G	0.525425	-0.0203016	0.0319708	0.768223	Myeloproliferative diseases (CML excluded)	TRUE	reported	ZhkW2p	500117	0.000310718	127.477	82.6063	30.0387	559.658				igd
2	rs3087243	A	G	0.386088	-0.1466	0.0102	4.77e-47	410141	204738919	Hypothyroidism	TRUE	reported	ebi-a-GCST90018862		2	203874196	G	A	0.0975821	0.0473669	0.0285914	0.330066	Myeloproliferative diseases (CML excluded)	TRUE	reported	ZhkW2p	500117	0.000503403	206.569	82.6063	30.0387	559.658				igd
22	rs2412976	G	C	0.478888	0.0637	0.0103	5.47e-10	410141	30567907	Hypothyroidism	TRUE	reported	ebi-a-GCST90018862		22	30171918	C	G	0.707506	0.010878	0.028992	0.314558	Myeloproliferative diseases (CML excluded)	TRUE	reported	ZhkW2p	500117	9.32461e-05	38.2474	82.6063	30.0387	559.658				igd
22	rs229528	T	C	0.496016	0.0903	0.01	2.31e-19	410141	37581677	Hypothyroidism	TRUE	reported	ebi-a-GCST90018862		22	37185637	C	T	0.734074	-0.0093439	0.0275055	0.395908	Myeloproliferative diseases (CML excluded)	TRUE	reported	ZhkW2p	500117	0.000198772	81.5405	82.6063	30.0387	559.658				igd
3	rs307558	A	G	0.742625	-0.0688	0.0119	8.01e-09	410141	12095130	Hypothyroidism	TRUE	reported	ebi-a-GCST90018862															8.14919e-05	33.4257	82.6063	30.0387	559.658				igd
3	rs13090803	T	G	0.190624	0.0829	0.0128	9e-11	410141	105934953	Hypothyroidism	TRUE	reported	ebi-a-GCST90018862		3	106216106	G	T	0.819045	-0.00886719	0.0387597	0.139679	Myeloproliferative diseases (CML excluded)	TRUE	reported	ZhkW2p	500117	0.000102261	41.9457	82.6063	30.0387	559.658				igd
3	rs73192661	T	C	0.428858	-0.1061	0.01	4.05e-26	410141	188128794	Hypothyroidism	TRUE	reported	ebi-a-GCST90018862		3	188411006	C	T	0.0755614	-0.0492644	0.0277227	0.384896	Myeloproliferative diseases (CML excluded)	TRUE	reported	ZhkW2p	500117	0.000274396	112.572	82.6063	30.0387	559.658				igd
4	rs13109179	A	G	0.461895	0.0647	0.01	9.42e-11	410141	10727528	Hypothyroidism	TRUE	reported	ebi-a-GCST90018862		4	10725904	G	A	0.556505	-0.0159905	0.0271929	0.473008	Myeloproliferative diseases (CML excluded)	TRUE	reported	ZhkW2p	500117	0.000102054	41.8607	82.6063	30.0387	559.658				igd
4	rs7441808	G	A	0.21091	0.0766	0.0111	5.17e-12	410141	26090375	Hypothyroidism	TRUE	reported	ebi-a-GCST90018862		4	26088753	A	G	0.831272	0.00639526	0.0300149	0.281348	Myeloproliferative diseases (CML excluded)	TRUE	reported	ZhkW2p	500117	0.000116099	47.6222	82.6063	30.0387	559.658				igd
4	rs4835534	C	T	0.156356	-0.1421	0.0132	7.06e-27	410141	149636388	Hypothyroidism	TRUE	reported	ebi-a-GCST90018862		4	148715236	T	C	0.164722	-0.0574779	0.0413699	0.123785	Myeloproliferative diseases (CML excluded)	TRUE	reported	ZhkW2p	500117	0.000282478	115.888	82.6063	30.0387	559.658				igd
4	rs187707293	A	T	0.0133864	0.2419	0.044	3.99e-08	410141	179647723	Hypothyroidism	TRUE	reported	ebi-a-GCST90018862		4	178726569	T	A	0.4106	0.0778886	0.0946584	0.021195	Myeloproliferative diseases (CML excluded)	TRUE	reported	ZhkW2p	500117	7.36888e-05	30.2249	82.6063	30.0387	559.658				igd
4	rs3775291	T	C	0.287788	-0.0649	0.0108	1.65e-09	410141	187004074	Hypothyroidism	TRUE	reported	ebi-a-GCST90018862		4	186082920	C	T	0.619113	-0.0144062	0.02898	0.316308	Myeloproliferative diseases (CML excluded)	TRUE	reported	ZhkW2p	500117	8.80381e-05	36.111	82.6063	30.0387	559.658				igd
5	rs10075764	G	A	0.302413	-0.057	0.0104	4.26e-08	410141	35841449	Hypothyroidism	TRUE	reported	ebi-a-GCST90018862		5	35841347	A	G	0.69793	-0.0107226	0.0276274	0.395167	Myeloproliferative diseases (CML excluded)	TRUE	reported	ZhkW2p	500117	7.32349e-05	30.0387	82.6063	30.0387	559.658				igd
5	rs1479565	A	G	0.498866	0.0975	0.0101	7.53e-22	410141	76544157	Hypothyroidism	TRUE	reported	ebi-a-GCST90018862		5	77248332	G	A	0.675512	-0.0114429	0.0273365	0.418068	Myeloproliferative diseases (CML excluded)	TRUE	reported	ZhkW2p	500117	0.000227161	93.1889	82.6063	30.0387	559.658				igd
5	rs434294	G	A	0.322802	-0.0683	0.0109	3.36e-10	410141	102599626	Hypothyroidism	TRUE	reported	ebi-a-GCST90018862		5	103263925	A	G	0.569006	0.0165282	0.0290216	0.315253	Myeloproliferative diseases (CML excluded)	TRUE	reported	ZhkW2p	500117	9.57224e-05	39.2633	82.6063	30.0387	559.658				igd
5	rs1432806	G	A	0.338619	0.0583	0.0105	2.89e-08	410141	109187365	Hypothyroidism	TRUE	reported	ebi-a-GCST90018862		5	109851664	A	G	0.432891	-0.0228673	0.0291581	0.306832	Myeloproliferative diseases (CML excluded)	TRUE	reported	ZhkW2p	500117	7.5161e-05	30.8288	82.6063	30.0387	559.658				igd
5	rs244685	G	T	0.79915	-0.0858	0.0132	7.06e-11	410141	133423890	Hypothyroidism	TRUE	reported	ebi-a-GCST90018862		5	134088199	T	G	0.36057	-0.0284118	0.0310755	0.747877	Myeloproliferative diseases (CML excluded)	TRUE	reported	ZhkW2p	500117	0.000103003	42.2498	82.6063	30.0387	559.658				igd
6	rs141232332	G	GTTT	0.451125	0.2243	0.0127	4.48e-70	410141	31075601	Hypothyroidism	TRUE	reported	ebi-a-GCST90018862															0.000759955	311.924	82.6063	30.0387	559.658				igd
6	rs9264277	C	T	0.645071	-0.0862	0.0111	9.03e-15	410141	31224667	Hypothyroidism	TRUE	reported	ebi-a-GCST90018862		6	31256890	T	C	0.694671	-0.0119975	0.030565	0.729539	Myeloproliferative diseases (CML excluded)	TRUE	reported	ZhkW2p	500117	0.000147018	60.3068	82.6063	30.0387	559.658				igd
6	rs1065386	C	G	0.480463	-0.1183	0.0125	3.93e-21	410141	31324547	Hypothyroidism	TRUE	reported	ebi-a-GCST90018862															0.000218334	89.5669	82.6063	30.0387	559.658				igd
6	rs9271365	G	T	0.443466	0.2484	0.0105	4.91e-123	410141	32586794	Hypothyroidism	TRUE	reported	ebi-a-GCST90018862		6	32619017	T	G	0.404076	0.023389	0.0280322	0.364122	Myeloproliferative diseases (CML excluded)	TRUE	reported	ZhkW2p	500117	0.0013627	559.658	82.6063	30.0387	559.658				igd
6	rs28418426	C	T	0.501169	0.1877	0.0133	2.21e-45	410141	32619654	Hypothyroidism	TRUE	reported	ebi-a-GCST90018862															0.000485379	199.17	82.6063	30.0387	559.658				igd
6	rs9273371	T	C	0.193385	0.0791	0.014	1.65e-08	410141	32626565	Hypothyroidism	TRUE	reported	ebi-a-GCST90018862															7.78269e-05	31.9223	82.6063	30.0387	559.658				igd
6	rs9277559	C	T	0.331026	-0.133	0.012	1.86e-28	410141	33056731	Hypothyroidism	TRUE	reported	ebi-a-GCST90018862		6	33088954	T	C	0.413582	0.0276471	0.0338147	0.197761	Myeloproliferative diseases (CML excluded)	TRUE	reported	ZhkW2p	500117	0.000299418	122.84	82.6063	30.0387	559.658				igd
6	rs881858	A	G	0.747899	0.0665	0.0108	8.46e-10	410141	43806609	Hypothyroidism	TRUE	reported	ebi-a-GCST90018862		6	43838872	G	A	0.479952	-0.020544	0.0290834	0.678709	Myeloproliferative diseases (CML excluded)	TRUE	reported	ZhkW2p	500117	9.2432e-05	37.9135	82.6063	30.0387	559.658				igd
6	rs6908626	T	G	0.17075	0.1441	0.0141	2.04e-24	410141	91005743	Hypothyroidism	TRUE	reported	ebi-a-GCST90018862		6	90296024	G	T	0.315563	0.0424801	0.0423269	0.115003	Myeloproliferative diseases (CML excluded)	TRUE	reported	ZhkW2p	500117	0.000254593	104.445	82.6063	30.0387	559.658				igd
6	rs1364450	C	A	0.126235	0.0886	0.0139	1.97e-10	410141	109389508	Hypothyroidism	TRUE	reported	ebi-a-GCST90018862		6	109068305	A	C	0.610575	-0.0187666	0.0368513	0.160246	Myeloproliferative diseases (CML excluded)	TRUE	reported	ZhkW2p	500117	9.90516e-05	40.629	82.6063	30.0387	559.658				igd
6	rs7742626	C	T	0.267343	0.0686	0.0116	3.41e-09	410141	136132496	Hypothyroidism	TRUE	reported	ebi-a-GCST90018862		6	135811358	T	C	0.193872	0.0466501	0.0359065	0.173627	Myeloproliferative diseases (CML excluded)	TRUE	reported	ZhkW2p	500117	8.52633e-05	34.9728	82.6063	30.0387	559.658				igd
6	rs9497965	T	C	0.409035	0.0827	0.0102	3.71e-16	410141	148521292	Hypothyroidism	TRUE	reported	ebi-a-GCST90018862		6	148200156	C	T	0.73805	-0.00954418	0.028538	0.336905	Myeloproliferative diseases (CML excluded)	TRUE	reported	ZhkW2p	500117	0.000160254	65.7368	82.6063	30.0387	559.658				igd
6	rs1079418	G	A	0.262374	-0.0657	0.011	2.14e-09	410141	166047034	Hypothyroidism	TRUE	reported	ebi-a-GCST90018862		6	165633546	A	G	0.861944	-0.00531584	0.0305683	0.262514	Myeloproliferative diseases (CML excluded)	TRUE	reported	ZhkW2p	500117	8.6971e-05	35.6733	82.6063	30.0387	559.658				igd
6	rs2247314	C	T	0.376495	-0.086	0.0104	1.06e-16	410141	167370230	Hypothyroidism	TRUE	reported	ebi-a-GCST90018862		6	166956742	T	C	0.250218	-0.0321673	0.027976	0.371034	Myeloproliferative diseases (CML excluded)	TRUE	reported	ZhkW2p	500117	0.000166696	68.3798	82.6063	30.0387	559.658				igd
8	rs2921053	C	G	0.589616	-0.0599	0.0101	3.36e-09	410141	8319963	Hypothyroidism	TRUE	reported	ebi-a-GCST90018862		8	8462453	G	C	0.14506	-0.0394822	0.0270945	0.501655	Myeloproliferative diseases (CML excluded)	TRUE	reported	ZhkW2p	500117	8.57513e-05	35.1729	82.6063	30.0387	559.658				igd
8	rs2445608	A	G	0.430366	-0.0593	0.0101	3.79e-09	410141	128181302	Hypothyroidism	TRUE	reported	ebi-a-GCST90018862		8	127169057	G	A	0.239044	-0.0325893	0.0276795	0.389146	Myeloproliferative diseases (CML excluded)	TRUE	reported	ZhkW2p	500117	8.40421e-05	34.4718	82.6063	30.0387	559.658				igd
8	rs853305	C	T	0.718894	-0.0802	0.0111	4.4e-13	410141	133931183	Hypothyroidism	TRUE	reported	ebi-a-GCST90018862		8	132918938	T	C	0.0228386	0.0752474	0.0330594	0.788654	Myeloproliferative diseases (CML excluded)	TRUE	reported	ZhkW2p	500117	0.000127267	52.2036	82.6063	30.0387	559.658				igd
9	rs911760	A	C	0.212143	0.0879	0.0125	1.95e-12	410141	5438435	Hypothyroidism	TRUE	reported	ebi-a-GCST90018862		9	5438435	C	A	0.00132324	-0.107419	0.0334545	0.225279	Myeloproliferative diseases (CML excluded)	TRUE	reported	ZhkW2p	500117	0.000120551	49.4488	82.6063	30.0387	559.658				igd
9	rs10126000	A	C	0.688692	-0.0683	0.0104	5.13e-11	410141	21578617	Hypothyroidism	TRUE	reported	ebi-a-GCST90018862		9	21578618	C	A	0.877435	-0.00439833	0.0285196	0.660126	Myeloproliferative diseases (CML excluded)	TRUE	reported	ZhkW2p	500117	0.000105147	43.1293	82.6063	30.0387	559.658				igd
9	rs7030280	T	C	0.745664	0.2075	0.0108	1.02e-82	410141	100535267	Hypothyroidism	TRUE	reported	ebi-a-GCST90018862		9	97772985	C	T	0.806238	0.00696072	0.0283784	0.653382	Myeloproliferative diseases (CML excluded)	TRUE	reported	ZhkW2p	500117	0.000899218	369.136	82.6063	30.0387	559.658				igd
9	rs12379417	A	G	0.317559	0.0583	0.0103	1.51e-08	410141	127029736	Hypothyroidism	TRUE	reported	ebi-a-GCST90018862		9	124267457	G	A	0.863972	0.0047837	0.0279227	0.378339	Myeloproliferative diseases (CML excluded)	TRUE	reported	ZhkW2p	500117	7.8108e-05	32.0376	82.6063	30.0387	559.658				igd
X	rs5912815	G	T	0.576761	-0.0511	0.0084	1.05e-09	410141	78466147	Hypothyroidism	TRUE	reported	ebi-a-GCST90018862		23	79210650	T	G	0.377351	-0.0201861	0.0228664	0.615469	Myeloproliferative diseases (CML excluded)	TRUE	reported	ZhkW2p	500117	9.02217e-05	37.0068	82.6063	30.0387	559.658				igd
1	rs10799824	A	G	0.1582	0.2567	0.028	4.258e-20	141549	19841174	low TSH	TRUE	reported	4CX4UQ	0.1582	1	19514680	G	A	0.733459	0.0348301	0.102283	0.121751	Chronic myeloproliferative disease	TRUE	reported	8kbRKS	500434	0.000593432	84.0484	71.2562	30.6795	279.572
1	rs334713	A	C	0.0494	0.3705	0.0471	3.544e-15	141549	61622287	low TSH	TRUE	reported	4CX4UQ	0.0494	1	61156615	A	C	0.667337	0.107124	0.249239	0.979863	Chronic myeloproliferative disease	TRUE	reported	8kbRKS	500434	0.000436956	61.8769	71.2562	30.6795	279.572
1	rs2802723	T	C	0.4726	0.1199	0.0213	1.698e-08	141549	243498312	low TSH	TRUE	reported	4CX4UQ	0.4726	1	243335010	T	C	0.745111	-0.0225783	0.0694517	0.594727	Chronic myeloproliferative disease	TRUE	reported	8kbRKS	500434	0.000223808	31.6864	71.2562	30.6795	279.572
2	rs7609003	C	G	0.6353	0.1267	0.0225	1.866e-08	141549	43705862	low TSH	TRUE	reported	4CX4UQ	0.3647	2	43478723	C	G	0.0842597	0.125357	0.0726081	0.323885	Chronic myeloproliferative disease	TRUE	reported	8kbRKS	500434	0.000223967	31.709	71.2562	30.6795	279.572
2	rs13015993	A	G	0.7214	-0.1925	0.0233	1.339e-16	141549	217625523	low TSH	TRUE	reported	4CX4UQ	0.2786	2	216760800	G	A	0.66976	-0.0299432	0.0702105	0.623682	Chronic myeloproliferative disease	TRUE	reported	8kbRKS	500434	0.000481985	68.2564	71.2562	30.6795	279.572
4	rs13138273	A	G	0.7972	-0.1781	0.0263	1.241e-11	141549	149619670	low TSH	TRUE	reported	4CX4UQ	0.2028	4	148698518	A	G	0.985247	-0.00194379	0.10512	0.122001	Chronic myeloproliferative disease	TRUE	reported	8kbRKS	500434	0.000323869	45.8575	71.2562	30.6795	279.572
5	rs1479560	T	G	0.1465	0.2546	0.0294	5.289e-18	140301	76468398	low TSH	TRUE	reported	4CX4UQ	0.1465	5	77172573	G	T	0.302831	0.086162	0.0836214	0.214018	Chronic myeloproliferative disease	TRUE	reported	8kbRKS	500434	0.000534231	74.9922	71.2562	30.6795	279.572
5	rs34414970	T	G	0.6086	0.3829	0.0229	6.952e-63	140301	76534038	low TSH	TRUE	reported	4CX4UQ	0.3914	5	77238213	T	G	0.975886	-0.00209392	0.0692737	0.409497	Chronic myeloproliferative disease	TRUE	reported	8kbRKS	500434	0.00198872	279.572	71.2562	30.6795	279.572
6	rs9472135	T	C	0.6991	-0.1936	0.0231	6.026e-17	141549	43809802	low TSH	TRUE	reported	4CX4UQ	0.3009	6	43809802	T	C	0.843283	0.0145753	0.0737255	0.67968	Chronic myeloproliferative disease	TRUE	reported	8kbRKS	500434	0.00049598	70.2394	71.2562	30.6795	279.572	TRUE	rs9472135	rs10223666
6	rs9296422	C	G	0.2477	0.162	0.0247	5.188e-11	141549	43905816	low TSH	TRUE	reported	4CX4UQ	0.2477	6	43938079	G	C	0.0574857	0.160847	0.0846741	0.202818	Chronic myeloproliferative disease	TRUE	reported	8kbRKS	500434	0.000303807	43.016	71.2562	30.6795	279.572
6	rs2983514	A	G	0.6664	-0.2362	0.0224	5.029e-26	139626	166050119	low TSH	TRUE	reported	4CX4UQ	0.3336	6	165636631	A	G	0.948106	-0.00487146	0.0748476	0.295406	Chronic myeloproliferative disease	TRUE	reported	8kbRKS	500434	0.000795704	111.188	71.2562	30.6795	279.572
8	rs9642699	A	G	0.7939	-0.1761	0.0258	9.297e-12	141549	32414614	low TSH	TRUE	reported	4CX4UQ	0.2061	8	32557096	A	G	0.841798	-0.0157103	0.0787109	0.249762	Chronic myeloproliferative disease	TRUE	reported	8kbRKS	500434	0.000329026	46.5879	71.2562	30.6795	279.572
8	rs114322847	T	C	0.0252	0.6277	0.0643	1.613e-22	135767	133883671	low TSH	TRUE	reported	4CX4UQ	0.0252	8	132871426	C	T	0.968321	-0.00876739	0.22076	0.0231602	Chronic myeloproliferative disease	TRUE	reported	8kbRKS	500434	0.000701428	95.2963	71.2562	30.6795	279.572
8	rs150123915	A	G	0.0146	0.8675	0.1062	3.135e-16	120425	133964191	low TSH	TRUE	reported	4CX4UQ	0.0146	8	132951946	G	A	0.144978	0.409411	0.280899	0.0153722	Chronic myeloproliferative disease	TRUE	reported	8kbRKS	500434	0.000553774	66.7241	71.2562	30.6795	279.572
9	rs7873463	A	C	0.2705	-0.1431	0.0247	6.611e-09	141549	4221298	low TSH	TRUE	reported	4CX4UQ	0.2705	9	4221298	A	C	0.659001	0.0323767	0.0733678	0.680185	Chronic myeloproliferative disease	TRUE	reported	8kbRKS	500434	0.000237069	33.5644	71.2562	30.6795	279.572
9	rs7030241	A	T	0.6572	0.2061	0.0229	1.94e-19	141549	100550375	low TSH	TRUE	reported	4CX4UQ	0.3428	9	97788093	T	A	0.74538	-0.0232791	0.0716863	0.653326	Chronic myeloproliferative disease	TRUE	reported	8kbRKS	500434	0.000571913	80.9989	71.2562	30.6795	279.572
9	rs4743037	T	C	0.2222	-0.1468	0.0263	2.326e-08	141549	109639970	low TSH	TRUE	reported	4CX4UQ	0.2222	9	106877689	C	T	0.174735	-0.11203	0.0825481	0.217591	Chronic myeloproliferative disease	TRUE	reported	8kbRKS	500434	0.000220059	31.1555	71.2562	30.6795	279.572
11	rs17723470	T	C	0.2931	0.2508	0.0235	1.151e-26	141549	45227567	low TSH	TRUE	reported	4CX4UQ	0.2931	11	45206016	C	T	0.81099	-0.0176391	0.0737578	0.303959	Chronic myeloproliferative disease	TRUE	reported	8kbRKS	500434	0.000804013	113.897	71.2562	30.6795	279.572
14	rs116909374	T	C	0.0336	0.5351	0.0637	4.602e-17	134805	36738361	low TSH	TRUE	reported	4CX4UQ	0.0336	14	36269155	C	T	0.959956	-0.0100099	0.199365	0.0306561	Chronic myeloproliferative disease	TRUE	reported	8kbRKS	500434	0.000523188	70.5642	71.2562	30.6795	279.572
14	rs7144481	T	C	0.8537	-0.2084	0.0307	1.217e-11	141549	81610942	low TSH	TRUE	reported	4CX4UQ	0.1463	14	81144598	C	T	0.0397109	-0.18248	0.0887226	0.813059	Chronic myeloproliferative disease	TRUE	reported	8kbRKS	500434	0.00032544	46.08	71.2562	30.6795	279.572
14	rs34162105	T	C	0.7987	0.2469	0.0284	3.392e-18	141549	93575662	low TSH	TRUE	reported	4CX4UQ	0.2013	14	93109317	T	C	0.593442	0.0479973	0.0899068	0.179684	Chronic myeloproliferative disease	TRUE	reported	8kbRKS	500434	0.000533663	75.5787	71.2562	30.6795	279.572
15	rs17477923	T	C	0.738	-0.233	0.0239	2.045e-22	141549	49711185	low TSH	TRUE	reported	4CX4UQ	0.262	15	49418988	T	C	0.336562	0.0710959	0.0739826	0.308637	Chronic myeloproliferative disease	TRUE	reported	8kbRKS	500434	0.000670993	95.0408	71.2562	30.6795	279.572
15	rs1348003	C	G	0.3337	0.1696	0.0223	2.713e-14	141549	89113441	low TSH	TRUE	reported	4CX4UQ	0.3337	15	88570210	G	C	0.585667	-0.0393287	0.0721463	0.337137	Chronic myeloproliferative disease	TRUE	reported	8kbRKS	500434	0.000408468	57.841	71.2562	30.6795	279.572
16	rs58722186	T	C	0.3319	0.1934	0.0225	8.706e-18	141549	79751591	low TSH	TRUE	reported	4CX4UQ	0.3319	16	79717694	C	T	0.183276	0.0977737	0.0734734	0.308661	Chronic myeloproliferative disease	TRUE	reported	8kbRKS	500434	0.000521692	73.8825	71.2562	30.6795	279.572
17	rs9915657	T	C	0.5461	0.1417	0.0217	6.196e-11	141549	70127536	low TSH	TRUE	reported	4CX4UQ	0.4539	17	72131395	T	C	0.731764	0.0236072	0.0688697	0.422898	Chronic myeloproliferative disease	TRUE	reported	8kbRKS	500434	0.00030115	42.6397	71.2562	30.6795	279.572
17	rs8077245	T	G	0.541	0.1483	0.0219	1.265e-11	141549	70376177	low TSH	TRUE	reported	4CX4UQ	0.459	17	72380036	G	T	0.23899	-0.0807483	0.0685751	0.534374	Chronic myeloproliferative disease	TRUE	reported	8kbRKS	500434	0.000323852	45.8551	71.2562	30.6795	279.572
19	rs10420008	A	G	0.7494	0.1494	0.0257	6.429e-09	139121	7234575	low TSH	TRUE	reported	4CX4UQ	0.2506	19	7234564	A	G	0.454715	0.0556266	0.0744092	0.294569	Chronic myeloproliferative disease	TRUE	reported	8kbRKS	500434	0.000242849	33.7932	71.2562	30.6795	279.572
20	rs35972756	A	G	0.0209	-0.9725	0.0874	9.492e-29	138835	44511257	low TSH	TRUE	reported	4CX4UQ	0.0209	20	45882618	G	A	0.630561	0.138654	0.288299	0.0138325	Chronic myeloproliferative disease	TRUE	reported	8kbRKS	500434	0.000890985	123.808	71.2562	30.6795	279.572
23	rs181837724	A	G	0.9804	-0.596	0.1076	3.057e-08	43895	31890456	low TSH	TRUE	reported	4CX4UQ	0.0196	23	31872339	A	G	0.278358	0.188301	0.173707	0.0262972	Chronic myeloproliferative disease	TRUE	reported	8kbRKS	500434	0.000698473	30.6795	71.2562	30.6795	279.572
1	rs10799824	A	G	0.1582	0.2567	0.028	4.258e-20	141549	19841174	low TSH	TRUE	reported	4CX4UQ	0.1582	1	19514680	G	A	0.705953	-0.0154783	0.0410243	0.121744	Myeloproliferative diseases (CML excluded)	TRUE	reported	ZhkW2p	500117	0.000593432	84.0484	71.2562	30.6795	279.572
1	rs334713	A	C	0.0494	0.3705	0.0471	3.544e-15	141549	61622287	low TSH	TRUE	reported	4CX4UQ	0.0494	1	61156615	A	C	0.270915	-0.107988	0.098086	0.979879	Myeloproliferative diseases (CML excluded)	TRUE	reported	ZhkW2p	500117	0.000436956	61.8769	71.2562	30.6795	279.572
1	rs2802723	T	C	0.4726	0.1199	0.0213	1.698e-08	141549	243498312	low TSH	TRUE	reported	4CX4UQ	0.4726	1	243335010	T	C	0.338288	0.0263568	0.0275251	0.594681	Myeloproliferative diseases (CML excluded)	TRUE	reported	ZhkW2p	500117	0.000223808	31.6864	71.2562	30.6795	279.572
2	rs7609003	C	G	0.6353	0.1267	0.0225	1.866e-08	141549	43705862	low TSH	TRUE	reported	4CX4UQ	0.3647	2	43478723	C	G	0.0202694	0.0667081	0.0287371	0.323846	Myeloproliferative diseases (CML excluded)	TRUE	reported	ZhkW2p	500117	0.000223967	31.709	71.2562	30.6795	279.572
2	rs13015993	A	G	0.7214	-0.1925	0.0233	1.339e-16	141549	217625523	low TSH	TRUE	reported	4CX4UQ	0.2786	2	216760800	G	A	0.255822	-0.0315649	0.0277782	0.62364	Myeloproliferative diseases (CML excluded)	TRUE	reported	ZhkW2p	500117	0.000481985	68.2564	71.2562	30.6795	279.572
4	rs13138273	A	G	0.7972	-0.1781	0.0263	1.241e-11	141549	149619670	low TSH	TRUE	reported	4CX4UQ	0.2028	4	148698518	A	G	0.131197	0.0628359	0.0416298	0.121963	Myeloproliferative diseases (CML excluded)	TRUE	reported	ZhkW2p	500117	0.000323869	45.8575	71.2562	30.6795	279.572
5	rs1479560	T	G	0.1465	0.2546	0.0294	5.289e-18	140301	76468398	low TSH	TRUE	reported	4CX4UQ	0.1465	5	77172573	G	T	0.805078	0.00813142	0.03295	0.214013	Myeloproliferative diseases (CML excluded)	TRUE	reported	ZhkW2p	500117	0.000534231	74.9922	71.2562	30.6795	279.572
5	rs34414970	T	G	0.6086	0.3829	0.0229	6.952e-63	140301	76534038	low TSH	TRUE	reported	4CX4UQ	0.3914	5	77238213	T	G	0.289268	0.0290544	0.0274168	0.409464	Myeloproliferative diseases (CML excluded)	TRUE	reported	ZhkW2p	500117	0.00198872	279.572	71.2562	30.6795	279.572
6	rs9472135	T	C	0.6991	-0.1936	0.0231	6.026e-17	141549	43809802	low TSH	TRUE	reported	4CX4UQ	0.3009	6	43809802	T	C	0.48782	0.0202056	0.029124	0.679657	Myeloproliferative diseases (CML excluded)	TRUE	reported	ZhkW2p	500117	0.00049598	70.2394	71.2562	30.6795	279.572	TRUE	rs9472135	rs10223666
6	rs9296422	C	G	0.2477	0.162	0.0247	5.188e-11	141549	43905816	low TSH	TRUE	reported	4CX4UQ	0.2477	6	43938079	G	C	0.998464	6.45089e-05	0.0334989	0.202801	Myeloproliferative diseases (CML excluded)	TRUE	reported	ZhkW2p	500117	0.000303807	43.016	71.2562	30.6795	279.572
6	rs2983514	A	G	0.6664	-0.2362	0.0224	5.029e-26	139626	166050119	low TSH	TRUE	reported	4CX4UQ	0.3336	6	165636631	A	G	0.987427	-0.000465585	0.0295439	0.295408	Myeloproliferative diseases (CML excluded)	TRUE	reported	ZhkW2p	500117	0.000795704	111.188	71.2562	30.6795	279.572
8	rs9642699	A	G	0.7939	-0.1761	0.0258	9.297e-12	141549	32414614	low TSH	TRUE	reported	4CX4UQ	0.2061	8	32557096	A	G	0.372907	-0.0278073	0.0312076	0.249787	Myeloproliferative diseases (CML excluded)	TRUE	reported	ZhkW2p	500117	0.000329026	46.5879	71.2562	30.6795	279.572
8	rs114322847	T	C	0.0252	0.6277	0.0643	1.613e-22	135767	133883671	low TSH	TRUE	reported	4CX4UQ	0.0252	8	132871426	C	T	0.776235	0.0252242	0.0887458	0.0231657	Myeloproliferative diseases (CML excluded)	TRUE	reported	ZhkW2p	500117	0.000701428	95.2963	71.2562	30.6795	279.572
8	rs150123915	A	G	0.0146	0.8675	0.1062	3.135e-16	120425	133964191	low TSH	TRUE	reported	4CX4UQ	0.0146	8	132951946	G	A	0.149861	0.158241	0.109888	0.0153806	Myeloproliferative diseases (CML excluded)	TRUE	reported	ZhkW2p	500117	0.000553774	66.7241	71.2562	30.6795	279.572
9	rs7873463	A	C	0.2705	-0.1431	0.0247	6.611e-09	141549	4221298	low TSH	TRUE	reported	4CX4UQ	0.2705	9	4221298	A	C	0.0678672	0.052972	0.0290116	0.680132	Myeloproliferative diseases (CML excluded)	TRUE	reported	ZhkW2p	500117	0.000237069	33.5644	71.2562	30.6795	279.572
9	rs7030241	A	T	0.6572	0.2061	0.0229	1.94e-19	141549	100550375	low TSH	TRUE	reported	4CX4UQ	0.3428	9	97788093	T	A	0.829916	0.00608868	0.0283446	0.653341	Myeloproliferative diseases (CML excluded)	TRUE	reported	ZhkW2p	500117	0.000571913	80.9989	71.2562	30.6795	279.572
9	rs4743037	T	C	0.2222	-0.1468	0.0263	2.326e-08	141549	109639970	low TSH	TRUE	reported	4CX4UQ	0.2222	9	106877689	C	T	0.118607	-0.0508899	0.0326082	0.217568	Myeloproliferative diseases (CML excluded)	TRUE	reported	ZhkW2p	500117	0.000220059	31.1555	71.2562	30.6795	279.572
11	rs17723470	T	C	0.2931	0.2508	0.0235	1.151e-26	141549	45227567	low TSH	TRUE	reported	4CX4UQ	0.2931	11	45206016	C	T	0.417584	-0.0236872	0.0292211	0.303942	Myeloproliferative diseases (CML excluded)	TRUE	reported	ZhkW2p	500117	0.000804013	113.897	71.2562	30.6795	279.572
14	rs116909374	T	C	0.0336	0.5351	0.0637	4.602e-17	134805	36738361	low TSH	TRUE	reported	4CX4UQ	0.0336	14	36269155	C	T	0.0980912	0.129631	0.0783657	0.0306797	Myeloproliferative diseases (CML excluded)	TRUE	reported	ZhkW2p	500117	0.000523188	70.5642	71.2562	30.6795	279.572
14	rs7144481	T	C	0.8537	-0.2084	0.0307	1.217e-11	141549	81610942	low TSH	TRUE	reported	4CX4UQ	0.1463	14	81144598	C	T	0.338414	0.0335243	0.0350194	0.813118	Myeloproliferative diseases (CML excluded)	TRUE	reported	ZhkW2p	500117	0.00032544	46.08	71.2562	30.6795	279.572
14	rs34162105	T	C	0.7987	0.2469	0.0284	3.392e-18	141549	93575662	low TSH	TRUE	reported	4CX4UQ	0.2013	14	93109317	T	C	0.718474	-0.0127291	0.0353096	0.179696	Myeloproliferative diseases (CML excluded)	TRUE	reported	ZhkW2p	500117	0.000533663	75.5787	71.2562	30.6795	279.572
15	rs17477923	T	C	0.738	-0.233	0.0239	2.045e-22	141549	49711185	low TSH	TRUE	reported	4CX4UQ	0.262	15	49418988	T	C	0.858697	0.0052069	0.0292468	0.308639	Myeloproliferative diseases (CML excluded)	TRUE	reported	ZhkW2p	500117	0.000670993	95.0408	71.2562	30.6795	279.572
15	rs1348003	C	G	0.3337	0.1696	0.0223	2.713e-14	141549	89113441	low TSH	TRUE	reported	4CX4UQ	0.3337	15	88570210	G	C	0.363701	0.0258908	0.0285035	0.337177	Myeloproliferative diseases (CML excluded)	TRUE	reported	ZhkW2p	500117	0.000408468	57.841	71.2562	30.6795	279.572
16	rs58722186	T	C	0.3319	0.1934	0.0225	8.706e-18	141549	79751591	low TSH	TRUE	reported	4CX4UQ	0.3319	16	79717694	C	T	0.511334	-0.0191533	0.0291633	0.308625	Myeloproliferative diseases (CML excluded)	TRUE	reported	ZhkW2p	500117	0.000521692	73.8825	71.2562	30.6795	279.572
17	rs9915657	T	C	0.5461	0.1417	0.0217	6.196e-11	141549	70127536	low TSH	TRUE	reported	4CX4UQ	0.4539	17	72131395	T	C	0.18153	-0.036462	0.0272907	0.422956	Myeloproliferative diseases (CML excluded)	TRUE	reported	ZhkW2p	500117	0.00030115	42.6397	71.2562	30.6795	279.572
17	rs8077245	T	G	0.541	0.1483	0.0219	1.265e-11	141549	70376177	low TSH	TRUE	reported	4CX4UQ	0.459	17	72380036	G	T	0.593663	-0.0144678	0.0271169	0.534364	Myeloproliferative diseases (CML excluded)	TRUE	reported	ZhkW2p	500117	0.000323852	45.8551	71.2562	30.6795	279.572
19	rs10420008	A	G	0.7494	0.1494	0.0257	6.429e-09	139121	7234575	low TSH	TRUE	reported	4CX4UQ	0.2506	19	7234564	A	G	0.0544979	-0.056777	0.0295274	0.294652	Myeloproliferative diseases (CML excluded)	TRUE	reported	ZhkW2p	500117	0.000242849	33.7932	71.2562	30.6795	279.572
20	rs35972756	A	G	0.0209	-0.9725	0.0874	9.492e-29	138835	44511257	low TSH	TRUE	reported	4CX4UQ	0.0209	20	45882618	G	A	0.938264	0.00888838	0.11476	0.0138323	Myeloproliferative diseases (CML excluded)	TRUE	reported	ZhkW2p	500117	0.000890985	123.808	71.2562	30.6795	279.572
23	rs181837724	A	G	0.9804	-0.596	0.1076	3.057e-08	43895	31890456	low TSH	TRUE	reported	4CX4UQ	0.0196	23	31872339	A	G	0.358361	0.0655258	0.0713407	0.0262879	Myeloproliferative diseases (CML excluded)	TRUE	reported	ZhkW2p	500117	0.000698473	30.6795	71.2562	30.6795	279.572
1	rs12085757	T	C	0.3801	0.0079	0.0011	3.849e-12	49154	54352197	FT3/FT4 ratio	TRUE	reported	Ngu8FL	0.3801	1	53886524	C	T	0.510075	0.0454751	0.0690354	0.417381	Chronic myeloproliferative disease	TRUE	reported	8kbRKS	500434	0.00104823	51.5764	119.436	29.5769	699.814
1	rs2235544	A	C	0.5274	-0.0291	0.0011	4.48e-153	49154	54375570	FT3/FT4 ratio	TRUE	reported	Ngu8FL	0.4726	1	53909897	C	A	0.604838	0.0355528	0.068707	0.544699	Chronic myeloproliferative disease	TRUE	reported	8kbRKS	500434	0.0140379	699.814	119.436	29.5769	699.814
2	rs11675342	T	C	0.4201	0.0074	0.0011	4.78e-11	49154	1407628	FT3/FT4 ratio	TRUE	reported	Ngu8FL	0.4201	2	1403856	C	T	0.41348	0.0563647	0.0689236	0.440771	Chronic myeloproliferative disease	TRUE	reported	8kbRKS	500434	0.000919855	45.2544	119.436	29.5769	699.814
2	rs1921776	T	C	0.4104	0.0065	0.0011	8.369e-09	45121	172326903	FT3/FT4 ratio	TRUE	reported	Ngu8FL	0.4104	2	171470393	C	T	0.472146	-0.0502099	0.0698336	0.394409	Chronic myeloproliferative disease	TRUE	reported	8kbRKS	500434	0.000773262	34.9158	119.436	29.5769	699.814
4	rs11735565	A	G	0.9014	0.0237	0.0019	3.894e-37	49177	170990645	FT3/FT4 ratio	TRUE	reported	Ngu8FL	0.0986	4	170069494	A	G	0.542062	0.0919074	0.150743	0.053008	Chronic myeloproliferative disease	TRUE	reported	8kbRKS	500434	0.00315395	155.586	119.436	29.5769	699.814
6	rs9379780	A	G	0.6084	0.0073	0.0011	1.634e-10	49154	25707171	FT3/FT4 ratio	TRUE	reported	Ngu8FL	0.3916	6	25706943	G	A	0.358561	0.0663779	0.0722984	0.661159	Chronic myeloproliferative disease	TRUE	reported	8kbRKS	500434	0.000895184	44.0395	119.436	29.5769	699.814
9	rs925489	T	C	0.6583	-0.019	0.0011	5.632e-63	46102	100546600	FT3/FT4 ratio	TRUE	reported	Ngu8FL	0.3417	9	97784318	C	T	0.738231	-0.0239515	0.0716689	0.653439	Chronic myeloproliferative disease	TRUE	reported	8kbRKS	500434	0.00642985	298.334	119.436	29.5769	699.814
9	rs6477547	T	C	0.3188	0.0113	0.0012	2.074e-22	46102	109644865	FT3/FT4 ratio	TRUE	reported	Ngu8FL	0.3188	9	106882584	C	T	0.590719	-0.0417741	0.0776768	0.259409	Chronic myeloproliferative disease	TRUE	reported	8kbRKS	500434	0.00191973	88.6698	119.436	29.5769	699.814
10	rs7077440	T	C	0.7419	0.0072	0.0013	2.063e-08	48194	8598261	FT3/FT4 ratio	TRUE	reported	Ngu8FL	0.2581	10	8556298	C	T	0.277445	0.0820002	0.0755013	0.712266	Chronic myeloproliferative disease	TRUE	reported	8kbRKS	500434	0.000636076	30.6733	119.436	29.5769	699.814
12	rs3764009	T	C	0.8535	-0.0131	0.0016	6.061e-17	45345	21013948	FT3/FT4 ratio	TRUE	reported	Ngu8FL	0.1465	12	20861014	C	T	0.418803	-0.065939	0.0815573	0.768618	Chronic myeloproliferative disease	TRUE	reported	8kbRKS	500434	0.00147615	67.0322	119.436	29.5769	699.814
14	rs185538102	A	G	0.9892	-0.0517	0.0058	4.448e-19	40077	80746058	FT3/FT4 ratio	TRUE	reported	Ngu8FL	0.0108	14	80279715	A	G	0.570282	-0.33046	0.58217	0.00339433	Chronic myeloproliferative disease	TRUE	reported	8kbRKS	500434	0.00197865	79.4517	119.436	29.5769	699.814
14	rs184768329	T	C	0.013	0.031	0.0057	4.603e-08	40077	81001025	FT3/FT4 ratio	TRUE	reported	Ngu8FL	0.013	14	80534681	C	T	0.389561	-0.400343	0.465291	0.00547262	Chronic myeloproliferative disease	TRUE	reported	8kbRKS	500434	0.000737493	29.5769	119.436	29.5769	699.814
14	rs11626434	C	G	0.3583	-0.0118	0.0012	7.109e-23	44161	101998443	FT3/FT4 ratio	TRUE	reported	Ngu8FL	0.3583	14	101532106	G	C	0.166158	0.0947245	0.0684102	0.461021	Chronic myeloproliferative disease	TRUE	reported	8kbRKS	500434	0.00218481	96.6901	119.436	29.5769	699.814
16	rs4115668	A	G	0.3651	0.0071	0.0012	2.783e-09	44161	28607532	FT3/FT4 ratio	TRUE	reported	Ngu8FL	0.3651	16	28596211	G	A	0.0664584	-0.126906	0.0691465	0.430301	Chronic myeloproliferative disease	TRUE	reported	8kbRKS	500434	0.000792084	35.0054	119.436	29.5769	699.814
23	rs5916968	A	G	0.1286	-0.013	0.0022	1.949e-09	21833	105311217	FT3/FT4 ratio	TRUE	reported	Ngu8FL	0.1286	23	106067226	A	G	0.497854	-0.0641917	0.0946962	0.908968	Chronic myeloproliferative disease	TRUE	reported	8kbRKS	500434	0.00159674	34.9142	119.436	29.5769	699.814
1	rs12085757	T	C	0.3801	0.0079	0.0011	3.849e-12	49154	54352197	FT3/FT4 ratio	TRUE	reported	Ngu8FL	0.3801	1	53886524	C	T	0.937418	0.00214541	0.0273247	0.417367	Myeloproliferative diseases (CML excluded)	TRUE	reported	ZhkW2p	500117	0.00104823	51.5764	119.436	29.5769	699.814
1	rs2235544	A	C	0.5274	-0.0291	0.0011	4.48e-153	49154	54375570	FT3/FT4 ratio	TRUE	reported	Ngu8FL	0.4726	1	53909897	C	A	0.409715	-0.0223648	0.0271287	0.544664	Myeloproliferative diseases (CML excluded)	TRUE	reported	ZhkW2p	500117	0.0140379	699.814	119.436	29.5769	699.814
2	rs11675342	T	C	0.4201	0.0074	0.0011	4.78e-11	49154	1407628	FT3/FT4 ratio	TRUE	reported	Ngu8FL	0.4201	2	1403856	C	T	0.712769	0.0100396	0.0272711	0.440771	Myeloproliferative diseases (CML excluded)	TRUE	reported	ZhkW2p	500117	0.000919855	45.2544	119.436	29.5769	699.814
2	rs1921776	T	C	0.4104	0.0065	0.0011	8.369e-09	45121	172326903	FT3/FT4 ratio	TRUE	reported	Ngu8FL	0.4104	2	171470393	C	T	0.772558	0.00798201	0.0276164	0.394439	Myeloproliferative diseases (CML excluded)	TRUE	reported	ZhkW2p	500117	0.000773262	34.9158	119.436	29.5769	699.814
4	rs11735565	A	G	0.9014	0.0237	0.0019	3.894e-37	49177	170990645	FT3/FT4 ratio	TRUE	reported	Ngu8FL	0.0986	4	170069494	A	G	0.538538	-0.0366472	0.0595865	0.0530287	Myeloproliferative diseases (CML excluded)	TRUE	reported	ZhkW2p	500117	0.00315395	155.586	119.436	29.5769	699.814
6	rs9379780	A	G	0.6084	0.0073	0.0011	1.634e-10	49154	25707171	FT3/FT4 ratio	TRUE	reported	Ngu8FL	0.3916	6	25706943	G	A	0.0117301	-0.0720403	0.0285856	0.661044	Myeloproliferative diseases (CML excluded)	TRUE	reported	ZhkW2p	500117	0.000895184	44.0395	119.436	29.5769	699.814
9	rs925489	T	C	0.6583	-0.019	0.0011	5.632e-63	46102	100546600	FT3/FT4 ratio	TRUE	reported	Ngu8FL	0.3417	9	97784318	C	T	0.833954	0.00594115	0.0283407	0.653454	Myeloproliferative diseases (CML excluded)	TRUE	reported	ZhkW2p	500117	0.00642985	298.334	119.436	29.5769	699.814
9	rs6477547	T	C	0.3188	0.0113	0.0012	2.074e-22	46102	109644865	FT3/FT4 ratio	TRUE	reported	Ngu8FL	0.3188	9	106882584	C	T	0.128248	-0.0466744	0.0306857	0.259379	Myeloproliferative diseases (CML excluded)	TRUE	reported	ZhkW2p	500117	0.00191973	88.6698	119.436	29.5769	699.814
10	rs7077440	T	C	0.7419	0.0072	0.0013	2.063e-08	48194	8598261	FT3/FT4 ratio	TRUE	reported	Ngu8FL	0.2581	10	8556298	C	T	0.534787	-0.0185169	0.0298315	0.712231	Myeloproliferative diseases (CML excluded)	TRUE	reported	ZhkW2p	500117	0.000636076	30.6733	119.436	29.5769	699.814
12	rs3764009	T	C	0.8535	-0.0131	0.0016	6.061e-17	45345	21013948	FT3/FT4 ratio	TRUE	reported	Ngu8FL	0.1465	12	20861014	C	T	0.311893	-0.0324956	0.0321339	0.768605	Myeloproliferative diseases (CML excluded)	TRUE	reported	ZhkW2p	500117	0.00147615	67.0322	119.436	29.5769	699.814
14	rs185538102	A	G	0.9892	-0.0517	0.0058	4.448e-19	40077	80746058	FT3/FT4 ratio	TRUE	reported	Ngu8FL	0.0108	14	80279715	A	G	0.666504	0.0999957	0.232035	0.00339167	Myeloproliferative diseases (CML excluded)	TRUE	reported	ZhkW2p	500117	0.00197865	79.4517	119.436	29.5769	699.814
14	rs184768329	T	C	0.013	0.031	0.0057	4.603e-08	40077	81001025	FT3/FT4 ratio	TRUE	reported	Ngu8FL	0.013	14	80534681	C	T	0.0556442	-0.352958	0.184427	0.00546449	Myeloproliferative diseases (CML excluded)	TRUE	reported	ZhkW2p	500117	0.000737493	29.5769	119.436	29.5769	699.814
14	rs11626434	C	G	0.3583	-0.0118	0.0012	7.109e-23	44161	101998443	FT3/FT4 ratio	TRUE	reported	Ngu8FL	0.3583	14	101532106	G	C	0.869409	0.00445439	0.0270934	0.461007	Myeloproliferative diseases (CML excluded)	TRUE	reported	ZhkW2p	500117	0.00218481	96.6901	119.436	29.5769	699.814
16	rs4115668	A	G	0.3651	0.0071	0.0012	2.783e-09	44161	28607532	FT3/FT4 ratio	TRUE	reported	Ngu8FL	0.3651	16	28596211	G	A	0.350364	-0.0255101	0.0273162	0.430292	Myeloproliferative diseases (CML excluded)	TRUE	reported	ZhkW2p	500117	0.000792084	35.0054	119.436	29.5769	699.814
23	rs5916968	A	G	0.1286	-0.013	0.0022	1.949e-09	21833	105311217	FT3/FT4 ratio	TRUE	reported	Ngu8FL	0.1286	23	106067226	A	G	0.129233	0.0587479	0.038723	0.908923	Myeloproliferative diseases (CML excluded)	TRUE	reported	ZhkW2p	500117	0.00159674	34.9142	119.436	29.5769	699.814
1	rs6679677	A	C	0.100758	0.00248074	0.000300307	1.39991e-16	462933	114303808	Non-cancer illness code, self-reported: hyperthyroidism or thyrotoxicosis	TRUE	reported	ukb-b-20289		1	113761186	C	A	0.906772	0.0113931	0.0972846	0.145913	Chronic myeloproliferative disease	TRUE	reported	8kbRKS	500434	0.000147384	68.2385	126.109	29.8663	606.485				igd
1	rs12741781	G	T	0.326869	0.00113606	0.000193411	4.30002e-09	462933	243428152	Non-cancer illness code, self-reported: hyperthyroidism or thyrotoxicosis	TRUE	reported	ukb-b-20289		1	243264850	T	G	0.846242	0.0142805	0.0736428	0.310039	Chronic myeloproliferative disease	TRUE	reported	8kbRKS	500434	7.45229e-05	34.5015	126.109	29.8663	606.485				igd
2	rs3087243	A	G	0.450735	-0.00183165	0.000181895	7.50067e-24	462933	204738919	Non-cancer illness code, self-reported: hyperthyroidism or thyrotoxicosis	TRUE	reported	ukb-b-20289		2	203874196	G	A	0.28657	0.0768611	0.0721242	0.330019	Chronic myeloproliferative disease	TRUE	reported	8kbRKS	500434	0.000218993	101.401	126.109	29.8663	606.485				igd
3	rs1559810	A	C	0.407243	0.00102383	0.000184608	2.90001e-08	462933	188124354	Non-cancer illness code, self-reported: hyperthyroidism or thyrotoxicosis	TRUE	reported	ukb-b-20289		3	188406566	C	A	0.886146	-0.0097848	0.0683382	0.465457	Chronic myeloproliferative disease	TRUE	reported	8kbRKS	500434	6.64366e-05	30.7576	126.109	29.8663	606.485				igd
5	rs409602	A	T	0.144597	0.00140738	0.000257525	4.60002e-08	462933	156608284	Non-cancer illness code, self-reported: hyperthyroidism or thyrotoxicosis	TRUE	reported	ukb-b-20289		5	157181273	T	A	0.422277	0.0852649	0.106252	0.112235	Chronic myeloproliferative disease	TRUE	reported	8kbRKS	500434	6.45116e-05	29.8663	126.109	29.8663	606.485				igd
6	rs9368644	T	C	0.151864	-0.00191548	0.000251861	2.80027e-14	462933	30797083	Non-cancer illness code, self-reported: hyperthyroidism or thyrotoxicosis	TRUE	reported	ukb-b-20289		6	30829306	C	T	0.791648	0.0238639	0.090335	0.168804	Chronic myeloproliferative disease	TRUE	reported	8kbRKS	500434	0.000124928	57.8404	126.109	29.8663	606.485				igd
6	rs185774696	T	C	0.296706	0.00306374	0.000230776	3.19963e-40	462933	32618190	Non-cancer illness code, self-reported: hyperthyroidism or thyrotoxicosis	TRUE	reported	ukb-b-20289															0.000380574	176.247	126.109	29.8663	606.485				igd
6	rs71542456	G	A	0.204648	0.00424713	0.000282006	2.90001e-51	462933	32631807	Non-cancer illness code, self-reported: hyperthyroidism or thyrotoxicosis	TRUE	reported	ukb-b-20289															0.000489715	226.815	126.109	29.8663	606.485				igd
6	rs1794279	T	G	0.125825	0.00675577	0.000274324	6.5013e-134	462933	32667595	Non-cancer illness code, self-reported: hyperthyroidism or thyrotoxicosis	TRUE	reported	ukb-b-20289															0.00130838	606.485	126.109	29.8663	606.485				igd
8	rs10087240	T	C	0.457137	0.00107896	0.000182413	3.29997e-09	462933	129012574	Non-cancer illness code, self-reported: hyperthyroidism or thyrotoxicosis	TRUE	reported	ukb-b-20289		8	128000328	C	T	0.770045	-0.0199474	0.068239	0.506447	Chronic myeloproliferative disease	TRUE	reported	8kbRKS	500434	7.55698e-05	34.9862	126.109	29.8663	606.485				igd
10	rs7090530	A	C	0.602142	0.00108379	0.00018483	4.49997e-09	462933	6110875	Non-cancer illness code, self-reported: hyperthyroidism or thyrotoxicosis	TRUE	reported	ukb-b-20289		10	6068912	C	A	0.0101056	-0.178829	0.0695238	0.675309	Chronic myeloproliferative disease	TRUE	reported	8kbRKS	500434	7.42668e-05	34.383	126.109	29.8663	606.485				igd
11	rs4409785	C	T	0.172636	0.00146705	0.000239633	9.20005e-10	462933	95311422	Non-cancer illness code, self-reported: hyperthyroidism or thyrotoxicosis	TRUE	reported	ukb-b-20289		11	95578258	T	C	0.246512	-0.106473	0.0918768	0.166601	Chronic myeloproliferative disease	TRUE	reported	8kbRKS	500434	8.09549e-05	37.4796	126.109	29.8663	606.485				igd
14	rs2160215	C	T	0.375804	0.00265332	0.000187423	1.69981e-45	462933	81461472	Non-cancer illness code, self-reported: hyperthyroidism or thyrotoxicosis	TRUE	reported	ukb-b-20289		14	80995128	T	C	0.13867	-0.11086	0.0748668	0.295565	Chronic myeloproliferative disease	TRUE	reported	8kbRKS	500434	0.00043274	200.416	126.109	29.8663	606.485				igd
1	rs6679677	A	C	0.100758	0.00248074	0.000300307	1.39991e-16	462933	114303808	Non-cancer illness code, self-reported: hyperthyroidism or thyrotoxicosis	TRUE	reported	ukb-b-20289		1	113761186	C	A	0.417879	-0.0310962	0.0383854	0.145884	Myeloproliferative diseases (CML excluded)	TRUE	reported	ZhkW2p	500117	0.000147384	68.2385	126.109	29.8663	606.485				igd
1	rs12741781	G	T	0.326869	0.00113606	0.000193411	4.30002e-09	462933	243428152	Non-cancer illness code, self-reported: hyperthyroidism or thyrotoxicosis	TRUE	reported	ukb-b-20289		1	243264850	T	G	0.23173	0.0349178	0.0291976	0.310079	Myeloproliferative diseases (CML excluded)	TRUE	reported	ZhkW2p	500117	7.45229e-05	34.5015	126.109	29.8663	606.485				igd
2	rs3087243	A	G	0.450735	-0.00183165	0.000181895	7.50067e-24	462933	204738919	Non-cancer illness code, self-reported: hyperthyroidism or thyrotoxicosis	TRUE	reported	ukb-b-20289		2	203874196	G	A	0.0975821	0.0473669	0.0285914	0.330066	Myeloproliferative diseases (CML excluded)	TRUE	reported	ZhkW2p	500117	0.000218993	101.401	126.109	29.8663	606.485				igd
3	rs1559810	A	C	0.407243	0.00102383	0.000184608	2.90001e-08	462933	188124354	Non-cancer illness code, self-reported: hyperthyroidism or thyrotoxicosis	TRUE	reported	ukb-b-20289		3	188406566	C	A	0.605781	0.0139516	0.0270325	0.465471	Myeloproliferative diseases (CML excluded)	TRUE	reported	ZhkW2p	500117	6.64366e-05	30.7576	126.109	29.8663	606.485				igd
5	rs409602	A	T	0.144597	0.00140738	0.000257525	4.60002e-08	462933	156608284	Non-cancer illness code, self-reported: hyperthyroidism or thyrotoxicosis	TRUE	reported	ukb-b-20289		5	157181273	T	A	0.887466	-0.00603229	0.0426276	0.112227	Myeloproliferative diseases (CML excluded)	TRUE	reported	ZhkW2p	500117	6.45116e-05	29.8663	126.109	29.8663	606.485				igd
6	rs9368644	T	C	0.151864	-0.00191548	0.000251861	2.80027e-14	462933	30797083	Non-cancer illness code, self-reported: hyperthyroidism or thyrotoxicosis	TRUE	reported	ukb-b-20289		6	30829306	C	T	0.718447	-0.0129476	0.0359122	0.168791	Myeloproliferative diseases (CML excluded)	TRUE	reported	ZhkW2p	500117	0.000124928	57.8404	126.109	29.8663	606.485				igd
6	rs185774696	T	C	0.296706	0.00306374	0.000230776	3.19963e-40	462933	32618190	Non-cancer illness code, self-reported: hyperthyroidism or thyrotoxicosis	TRUE	reported	ukb-b-20289															0.000380574	176.247	126.109	29.8663	606.485				igd
6	rs71542456	G	A	0.204648	0.00424713	0.000282006	2.90001e-51	462933	32631807	Non-cancer illness code, self-reported: hyperthyroidism or thyrotoxicosis	TRUE	reported	ukb-b-20289															0.000489715	226.815	126.109	29.8663	606.485				igd
6	rs1794279	T	G	0.125825	0.00675577	0.000274324	6.5013e-134	462933	32667595	Non-cancer illness code, self-reported: hyperthyroidism or thyrotoxicosis	TRUE	reported	ukb-b-20289		6	32667595	G	T	0.222062	-0.0561065	0.0459489	0.0950276	Myeloproliferative diseases (CML excluded)	TRUE	reported	ZhkW2p	500117	0.00130838	606.485	126.109	29.8663	606.485	TRUE	rs1794279	rs1794282	igd
8	rs10087240	T	C	0.457137	0.00107896	0.000182413	3.29997e-09	462933	129012574	Non-cancer illness code, self-reported: hyperthyroidism or thyrotoxicosis	TRUE	reported	ukb-b-20289		8	128000328	C	T	0.619026	-0.013428	0.0270056	0.506442	Myeloproliferative diseases (CML excluded)	TRUE	reported	ZhkW2p	500117	7.55698e-05	34.9862	126.109	29.8663	606.485				igd
10	rs7090530	A	C	0.602142	0.00108379	0.00018483	4.49997e-09	462933	6110875	Non-cancer illness code, self-reported: hyperthyroidism or thyrotoxicosis	TRUE	reported	ukb-b-20289		10	6068912	C	A	0.591483	-0.0154354	0.0287605	0.675319	Myeloproliferative diseases (CML excluded)	TRUE	reported	ZhkW2p	500117	7.42668e-05	34.383	126.109	29.8663	606.485				igd
11	rs4409785	C	T	0.172636	0.00146705	0.000239633	9.20005e-10	462933	95311422	Non-cancer illness code, self-reported: hyperthyroidism or thyrotoxicosis	TRUE	reported	ukb-b-20289		11	95578258	T	C	0.538951	-0.0223299	0.0363442	0.166588	Myeloproliferative diseases (CML excluded)	TRUE	reported	ZhkW2p	500117	8.09549e-05	37.4796	126.109	29.8663	606.485				igd
14	rs2160215	C	T	0.375804	0.00265332	0.000187423	1.69981e-45	462933	81461472	Non-cancer illness code, self-reported: hyperthyroidism or thyrotoxicosis	TRUE	reported	ukb-b-20289		14	80995128	T	C	0.0597998	0.0557198	0.0296025	0.295644	Myeloproliferative diseases (CML excluded)	TRUE	reported	ZhkW2p	500117	0.00043274	200.416	126.109	29.8663	606.485				igd
1	rs2234167	A	G	0.133643	0.00425404	0.000649951	5.90065e-11	462933	2494330	Non-cancer illness code, self-reported: hypothyroidism or myxoedema	TRUE	reported	ukb-b-19732		1	2562891	G	A	0.594027	-0.0567372	0.106447	0.121211	Chronic myeloproliferative disease	TRUE	reported	8kbRKS	500434	9.25302e-05	42.8391	83.0764	29.9456	764.69				igd
1	rs2473808	C	T	0.663213	-0.00309579	0.000469852	4.40048e-11	462933	19638883	Non-cancer illness code, self-reported: hypothyroidism or myxoedema	TRUE	reported	ukb-b-19732		1	19312389	T	C	0.457985	0.0524086	0.0706154	0.620087	Chronic myeloproliferative disease	TRUE	reported	8kbRKS	500434	9.37696e-05	43.4129	83.0764	29.9456	764.69				igd
1	rs1995311	G	T	0.510988	-0.00260831	0.000443414	4e-09	462933	19820119	Non-cancer illness code, self-reported: hypothyroidism or myxoedema	TRUE	reported	ukb-b-19732		1	19493625	T	G	0.07416	0.12191	0.0682733	0.479042	Chronic myeloproliferative disease	TRUE	reported	8kbRKS	500434	7.47393e-05	34.6017	83.0764	29.9456	764.69				igd
1	rs61776678	A	G	0.410663	-0.00288092	0.000450426	1.6e-10	462933	38377021	Non-cancer illness code, self-reported: hypothyroidism or myxoedema	TRUE	reported	ukb-b-19732		1	37911349	G	A	0.969208	-0.00264947	0.0686375	0.441171	Chronic myeloproliferative disease	TRUE	reported	8kbRKS	500434	8.83607e-05	40.9085	83.0764	29.9456	764.69				igd
1	rs61778693	T	G	0.246684	-0.00302119	0.000514171	4.20001e-09	462933	38651781	Non-cancer illness code, self-reported: hypothyroidism or myxoedema	TRUE	reported	ukb-b-19732		1	38186109	G	T	0.941135	0.00587034	0.0794971	0.247708	Chronic myeloproliferative disease	TRUE	reported	8kbRKS	500434	7.45745e-05	34.5254	83.0764	29.9456	764.69				igd
1	rs17129794	C	A	0.169714	0.0033698	0.000588476	1e-08	462933	67794918	Non-cancer illness code, self-reported: hypothyroidism or myxoedema	TRUE	reported	ukb-b-19732		1	67329235	A	C	0.796307	-0.0308874	0.119658	0.088644	Chronic myeloproliferative disease	TRUE	reported	8kbRKS	500434	7.08275e-05	32.7906	83.0764	29.9456	764.69				igd
1	rs17020110	C	T	0.267496	0.00469109	0.000501982	9.20026e-21	462933	108354156	Non-cancer illness code, self-reported: hypothyroidism or myxoedema	TRUE	reported	ukb-b-19732		1	107811534	T	C	0.168522	0.111851	0.0812299	0.226424	Chronic myeloproliferative disease	TRUE	reported	8kbRKS	500434	0.000188613	87.3312	83.0764	29.9456	764.69				igd
1	rs6679677	A	C	0.100758	0.0202179	0.000733995	5.1051e-167	462933	114303808	Non-cancer illness code, self-reported: hypothyroidism or myxoedema	TRUE	reported	ukb-b-19732		1	113761186	C	A	0.906772	0.0113931	0.0972846	0.145913	Chronic myeloproliferative disease	TRUE	reported	8kbRKS	500434	0.00163628	758.724	83.0764	29.9456	764.69				igd
1	rs1723022	T	G	0.372773	0.00272786	0.000461998	3.50002e-09	462933	167405418	Non-cancer illness code, self-reported: hypothyroidism or myxoedema	TRUE	reported	ukb-b-19732		1	167436181	G	T	0.190445	-0.106714	0.081507	0.221479	Chronic myeloproliferative disease	TRUE	reported	8kbRKS	500434	7.53031e-05	34.8628	83.0764	29.9456	764.69				igd
1	rs2029751	C	A	0.12023	0.00439155	0.000681484	1.2e-10	462933	200698286	Non-cancer illness code, self-reported: hypothyroidism or myxoedema	TRUE	reported	ukb-b-19732		1	200729158	A	C	0.940866	0.00754721	0.101739	0.129805	Chronic myeloproliferative disease	TRUE	reported	8kbRKS	500434	8.96948e-05	41.5262	83.0764	29.9456	764.69				igd
1	rs12117927	A	C	0.488884	0.00280402	0.000454283	6.69993e-10	462933	236629134	Non-cancer illness code, self-reported: hypothyroidism or myxoedema	TRUE	reported	ukb-b-19732		1	236465834	C	A	0.106443	0.113275	0.0701659	0.405134	Chronic myeloproliferative disease	TRUE	reported	8kbRKS	500434	8.22916e-05	38.0985	83.0764	29.9456	764.69				igd
2	rs11675342	T	C	0.423499	0.00503964	0.000448544	2.70023e-29	462933	1407628	Non-cancer illness code, self-reported: hypothyroidism or myxoedema	TRUE	reported	ukb-b-19732		2	1403856	C	T	0.41348	0.0563647	0.0689236	0.440771	Chronic myeloproliferative disease	TRUE	reported	8kbRKS	500434	0.000272617	126.237	83.0764	29.9456	764.69				igd
2	rs13398375	C	T	0.291693	-0.00289775	0.000490707	3.50002e-09	462933	8451701	Non-cancer illness code, self-reported: hypothyroidism or myxoedema	TRUE	reported	ukb-b-19732		2	8311571	T	C	0.192111	0.0934989	0.0716819	0.348173	Chronic myeloproliferative disease	TRUE	reported	8kbRKS	500434	7.53228e-05	34.8719	83.0764	29.9456	764.69				igd
2	rs1534430	T	C	0.390296	-0.0038558	0.000454605	2.19989e-17	462933	12644736	Non-cancer illness code, self-reported: hypothyroidism or myxoedema	TRUE	reported	ukb-b-19732		2	12504610	C	T	0.620969	-0.0342367	0.0692381	0.418284	Chronic myeloproliferative disease	TRUE	reported	8kbRKS	500434	0.000155373	71.9381	83.0764	29.9456	764.69				igd
2	rs6739788	T	A	0.053827	0.00562232	0.000980695	9.90011e-09	462933	55862355	Non-cancer illness code, self-reported: hypothyroidism or myxoedema	TRUE	reported	ukb-b-19732		2	55635220	A	T	0.958941	-0.00924528	0.179581	0.0364921	Chronic myeloproliferative disease	TRUE	reported	8kbRKS	500434	7.09928e-05	32.8671	83.0764	29.9456	764.69				igd
2	rs7583027	C	A	0.641086	0.00290169	0.000461848	3.29997e-10	462933	62544391	Non-cancer illness code, self-reported: hypothyroidism or myxoedema	TRUE	reported	ukb-b-19732		2	62317256	A	C	0.39647	0.0611342	0.0720971	0.656668	Chronic myeloproliferative disease	TRUE	reported	8kbRKS	500434	8.52607e-05	39.4732	83.0764	29.9456	764.69				igd
2	rs5865	T	C	0.664064	-0.00308507	0.000469079	4.79954e-11	462933	98373006	Non-cancer illness code, self-reported: hypothyroidism or myxoedema	TRUE	reported	ukb-b-19732		2	97756543	C	T	0.468024	0.0544451	0.0750245	0.708272	Chronic myeloproliferative disease	TRUE	reported	8kbRKS	500434	9.34285e-05	43.255	83.0764	29.9456	764.69				igd
2	rs11901769	T	A	0.269818	0.0028325	0.000501509	1.6e-08	462933	160346257	Non-cancer illness code, self-reported: hypothyroidism or myxoedema	TRUE	reported	ukb-b-19732		2	159489746	A	T	0.0187133	0.185763	0.0790077	0.25445	Chronic myeloproliferative disease	TRUE	reported	8kbRKS	500434	6.89024e-05	31.8993	83.0764	29.9456	764.69				igd
2	rs1921309	A	T	0.495805	0.00263716	0.000442857	2.59998e-09	462933	162048975	Non-cancer illness code, self-reported: hypothyroidism or myxoedema	TRUE	reported	ukb-b-19732		2	161192464	T	A	0.895992	-0.0089806	0.068698	0.434519	Chronic myeloproliferative disease	TRUE	reported	8kbRKS	500434	7.6594e-05	35.4604	83.0764	29.9456	764.69				igd
2	rs2111485	G	A	0.606734	0.00376377	0.000452646	9.20026e-17	462933	163110536	Non-cancer illness code, self-reported: hypothyroidism or myxoedema	TRUE	reported	ukb-b-19732		2	162254026	A	G	0.654758	0.0310049	0.0693371	0.582439	Chronic myeloproliferative disease	TRUE	reported	8kbRKS	500434	0.00014933	69.1396	83.0764	29.9456	764.69				igd
2	rs7582694	G	C	0.77392	-0.00678342	0.000529838	1.59993e-37	462933	191970120	Non-cancer illness code, self-reported: hypothyroidism or myxoedema	TRUE	reported	ukb-b-19732		2	191105394	C	G	0.663873	-0.035051	0.0806565	0.767907	Chronic myeloproliferative disease	TRUE	reported	8kbRKS	500434	0.000353948	163.911	83.0764	29.9456	764.69				igd
2	rs3087243	A	G	0.450735	-0.00855563	0.000444702	1.69981e-82	462933	204738919	Non-cancer illness code, self-reported: hypothyroidism or myxoedema	TRUE	reported	ukb-b-19732		2	203874196	G	A	0.28657	0.0768611	0.0721242	0.330019	Chronic myeloproliferative disease	TRUE	reported	8kbRKS	500434	0.000798915	370.138	83.0764	29.9456	764.69				igd
2	rs7596240	G	A	0.270194	0.00289572	0.000498125	6.1e-09	462933	242444173	Non-cancer illness code, self-reported: hypothyroidism or myxoedema	TRUE	reported	ukb-b-19732		2	241504758	A	G	0.707962	0.0295999	0.0790184	0.256385	Chronic myeloproliferative disease	TRUE	reported	8kbRKS	500434	7.29939e-05	33.7936	83.0764	29.9456	764.69				igd
3	rs150332089	A	C	0.137212	0.00364758	0.000646142	1.7e-08	462933	5011335	Non-cancer illness code, self-reported: hypothyroidism or myxoedema	TRUE	reported	ukb-b-19732		3	4969650	C	A	0.862501	-0.0151711	0.0875974	0.188877	Chronic myeloproliferative disease	TRUE	reported	8kbRKS	500434	6.88344e-05	31.8678	83.0764	29.9456	764.69				igd
3	rs34509786	G	T	0.181562	0.00431448	0.000574732	6.09958e-14	462933	12305916	Non-cancer illness code, self-reported: hypothyroidism or myxoedema	TRUE	reported	ukb-b-19732															0.000121718	56.3539	83.0764	29.9456	764.69				igd
3	rs7649344	C	T	0.45693	-0.00261845	0.000445129	4e-09	462933	37006396	Non-cancer illness code, self-reported: hypothyroidism or myxoedema	TRUE	reported	ukb-b-19732		3	36964905	T	C	0.814613	-0.0164974	0.0703579	0.371916	Chronic myeloproliferative disease	TRUE	reported	8kbRKS	500434	7.47423e-05	34.6031	83.0764	29.9456	764.69				igd
3	rs57938373	T	C	0.147035	0.00412674	0.000624938	4.00037e-11	462933	39336038	Non-cancer illness code, self-reported: hypothyroidism or myxoedema	TRUE	reported	ukb-b-19732		3	39294547	C	T	0.602071	0.0493599	0.0946637	0.151612	Chronic myeloproliferative disease	TRUE	reported	8kbRKS	500434	9.41849e-05	43.6052	83.0764	29.9456	764.69				igd
3	rs13090803	T	G	0.212262	0.00483794	0.000545625	7.50067e-19	462933	105934953	Non-cancer illness code, self-reported: hypothyroidism or myxoedema	TRUE	reported	ukb-b-19732		3	106216106	G	T	0.861747	0.0169056	0.0970741	0.139682	Chronic myeloproliferative disease	TRUE	reported	8kbRKS	500434	0.000169801	78.6196	83.0764	29.9456	764.69				igd
3	rs6798068	A	G	0.321967	0.00280101	0.00047323	3.2e-09	462933	108162362	Non-cancer illness code, self-reported: hypothyroidism or myxoedema	TRUE	reported	ukb-b-19732		3	108443515	G	A	0.261556	0.0865133	0.0770568	0.274685	Chronic myeloproliferative disease	TRUE	reported	8kbRKS	500434	7.56717e-05	35.0334	83.0764	29.9456	764.69				igd
3	rs1599795	A	T	0.191681	0.00392687	0.000562101	2.80027e-12	462933	119243855	Non-cancer illness code, self-reported: hypothyroidism or myxoedema	TRUE	reported	ukb-b-19732		3	119525008	T	A	0.0979242	0.130818	0.0790439	0.244966	Chronic myeloproliferative disease	TRUE	reported	8kbRKS	500434	0.000105415	48.8048	83.0764	29.9456	764.69				igd
3	rs2254911	C	T	0.930077	-0.00532076	0.000867297	8.50002e-10	462933	121828837	Non-cancer illness code, self-reported: hypothyroidism or myxoedema	TRUE	reported	ukb-b-19732		3	122109990	T	C	0.363705	0.154347	0.169924	0.958789	Chronic myeloproliferative disease	TRUE	reported	8kbRKS	500434	8.12939e-05	37.6365	83.0764	29.9456	764.69				igd
3	rs12634152	T	C	0.547281	-0.00651309	0.000445734	2.39994e-48	462933	188121019	Non-cancer illness code, self-reported: hypothyroidism or myxoedema	TRUE	reported	ukb-b-19732		3	188403231	C	T	0.660297	-0.0300362	0.0683411	0.456415	Chronic myeloproliferative disease	TRUE	reported	8kbRKS	500434	0.000461004	213.511	83.0764	29.9456	764.69				igd
4	rs9291444	T	C	0.470541	0.00374638	0.000444157	3.29989e-17	462933	10713674	Non-cancer illness code, self-reported: hypothyroidism or myxoedema	TRUE	reported	ukb-b-19732		4	10712050	C	T	0.503952	-0.0456858	0.0683627	0.51145	Chronic myeloproliferative disease	TRUE	reported	8kbRKS	500434	0.000153662	71.1457	83.0764	29.9456	764.69				igd
4	rs7441808	G	A	0.30075	0.00391669	0.000482599	4.79954e-16	462933	26090375	Non-cancer illness code, self-reported: hypothyroidism or myxoedema	TRUE	reported	ukb-b-19732		4	26088753	A	G	0.812148	-0.0180321	0.075875	0.281338	Chronic myeloproliferative disease	TRUE	reported	8kbRKS	500434	0.000142261	65.8664	83.0764	29.9456	764.69				igd
4	rs4444866	T	C	0.276125	-0.0033136	0.000498229	2.90001e-11	462933	40307533	Non-cancer illness code, self-reported: hypothyroidism or myxoedema	TRUE	reported	ukb-b-19732		4	40305516	C	T	0.876172	-0.0117944	0.0756911	0.287485	Chronic myeloproliferative disease	TRUE	reported	8kbRKS	500434	9.55394e-05	44.2324	83.0764	29.9456	764.69				igd
4	rs28450181	G	A	0.203952	0.00325258	0.000550823	3.50002e-09	462933	87819369	Non-cancer illness code, self-reported: hypothyroidism or myxoedema	TRUE	reported	ukb-b-19732		4	86898216	A	G	0.193549	0.123203	0.0947605	0.153111	Chronic myeloproliferative disease	TRUE	reported	8kbRKS	500434	7.53149e-05	34.8682	83.0764	29.9456	764.69				igd
4	rs113473633	G	A	0.02592	-0.00986381	0.00145035	1e-11	462933	103449131	Non-cancer illness code, self-reported: hypothyroidism or myxoedema	TRUE	reported	ukb-b-19732		4	102527974	A	G	0.669735	-0.122105	0.286287	0.0142122	Chronic myeloproliferative disease	TRUE	reported	8kbRKS	500434	9.99039e-05	46.2532	83.0764	29.9456	764.69				igd
4	rs6833591	G	A	0.347001	-0.0028712	0.000466201	7.29995e-10	462933	123546282	Non-cancer illness code, self-reported: hypothyroidism or myxoedema	TRUE	reported	ukb-b-19732		4	122625127	A	G	0.614527	-0.0416854	0.0827713	0.216872	Chronic myeloproliferative disease	TRUE	reported	8kbRKS	500434	8.19269e-05	37.9296	83.0764	29.9456	764.69				igd
4	rs4835536	T	G	0.212575	-0.00638629	0.000541609	4.30031e-32	462933	149662857	Non-cancer illness code, self-reported: hypothyroidism or myxoedema	TRUE	reported	ukb-b-19732		4	148741705	G	T	0.981338	0.00245251	0.104846	0.123793	Chronic myeloproliferative disease	TRUE	reported	8kbRKS	500434	0.000300246	139.035	83.0764	29.9456	764.69				igd
4	rs3775291	T	C	0.297066	-0.00402589	0.000484199	9.20026e-17	462933	187004074	Non-cancer illness code, self-reported: hypothyroidism or myxoedema	TRUE	reported	ukb-b-19732		4	186082920	C	T	0.684285	-0.0297069	0.0730577	0.316323	Chronic myeloproliferative disease	TRUE	reported	8kbRKS	500434	0.000149311	69.1312	83.0764	29.9456	764.69				igd
5	rs7705526	A	C	0.326587	-0.00289723	0.000478389	1.40001e-09	462933	1285974	Non-cancer illness code, self-reported: hypothyroidism or myxoedema	TRUE	reported	ukb-b-19732		5	1285859	C	A	3.42657e-06	0.31428	0.0676825	0.323226	Chronic myeloproliferative disease	TRUE	reported	8kbRKS	500434	7.9223e-05	36.6777	83.0764	29.9456	764.69				igd
5	rs12697352	A	G	0.339773	-0.00260443	0.000467942	2.59998e-08	462933	35837234	Non-cancer illness code, self-reported: hypothyroidism or myxoedema	TRUE	reported	ukb-b-19732		5	35837132	G	A	0.0628174	-0.130234	0.0700003	0.39495	Chronic myeloproliferative disease	TRUE	reported	8kbRKS	500434	6.69105e-05	30.977	83.0764	29.9456	764.69				igd
5	rs6452444	C	T	0.757482	0.0029675	0.000519286	1.09999e-08	462933	71685736	Non-cancer illness code, self-reported: hypothyroidism or myxoedema	TRUE	reported	ukb-b-19732		5	72389909	T	C	0.521468	-0.0528056	0.0823694	0.782901	Chronic myeloproliferative disease	TRUE	reported	8kbRKS	500434	7.05374e-05	32.6563	83.0764	29.9456	764.69				igd
5	rs10036386	T	C	0.381756	0.00325403	0.000456067	9.70063e-13	462933	76543603	Non-cancer illness code, self-reported: hypothyroidism or myxoedema	TRUE	reported	ukb-b-19732		5	77247778	C	T	0.459176	0.0511557	0.0691102	0.418051	Chronic myeloproliferative disease	TRUE	reported	8kbRKS	500434	0.000109956	50.9078	83.0764	29.9456	764.69				igd
5	rs28157	T	G	0.315166	-0.00330258	0.000477667	4.70002e-12	462933	102595837	Non-cancer illness code, self-reported: hypothyroidism or myxoedema	TRUE	reported	ukb-b-19732		5	103260136	G	T	0.422354	-0.0589712	0.0734987	0.31483	Chronic myeloproliferative disease	TRUE	reported	8kbRKS	500434	0.000103251	47.8029	83.0764	29.9456	764.69				igd
5	rs244672	T	C	0.875169	-0.00489012	0.000669824	2.90001e-13	462933	133419283	Non-cancer illness code, self-reported: hypothyroidism or myxoedema	TRUE	reported	ukb-b-19732		5	134083592	C	T	0.0819445	-0.138734	0.0797546	0.758626	Chronic myeloproliferative disease	TRUE	reported	8kbRKS	500434	0.00011512	53.2986	83.0764	29.9456	764.69				igd
5	rs13360007	G	A	0.135726	0.0035964	0.000646791	2.69998e-08	462933	156577720	Non-cancer illness code, self-reported: hypothyroidism or myxoedema	TRUE	reported	ukb-b-19732		5	157150709	A	G	0.638202	0.0484997	0.103144	0.121721	Chronic myeloproliferative disease	TRUE	reported	8kbRKS	500434	6.67822e-05	30.9176	83.0764	29.9456	764.69				igd
6	rs1050976	T	C	0.528663	0.00323263	0.00044275	2.90001e-13	462933	408079	Non-cancer illness code, self-reported: hypothyroidism or myxoedema	TRUE	reported	ukb-b-19732		6	408079	C	T	0.528255	0.0430165	0.0682075	0.473998	Chronic myeloproliferative disease	TRUE	reported	8kbRKS	500434	0.00011514	53.3081	83.0764	29.9456	764.69				igd
6	rs7768019	G	C	0.243905	-0.00792641	0.000514047	1.20005e-53	462933	31202575	Non-cancer illness code, self-reported: hypothyroidism or myxoedema	TRUE	reported	ukb-b-19732		6	31234798	C	G	0.634606	0.0357953	0.0753183	0.286214	Chronic myeloproliferative disease	TRUE	reported	8kbRKS	500434	0.000513341	237.764	83.0764	29.9456	764.69				igd
6	rs76518703	G	A	0.05218	-0.00978005	0.00104082	5.60015e-21	462933	31329466	Non-cancer illness code, self-reported: hypothyroidism or myxoedema	TRUE	reported	ukb-b-19732		6	31361689	A	G	0.58717	-0.0978776	0.180273	0.0361445	Chronic myeloproliferative disease	TRUE	reported	8kbRKS	500434	0.000190691	88.2936	83.0764	29.9456	764.69				igd
6	rs2523483	G	T	0.08745	-0.00584758	0.000782321	7.70016e-14	462933	31353792	Non-cancer illness code, self-reported: hypothyroidism or myxoedema	TRUE	reported	ukb-b-19732		6	31386015	T	G	0.359835	0.278436	0.304075	0.0117525	Chronic myeloproliferative disease	TRUE	reported	8kbRKS	500434	0.000120673	55.8702	83.0764	29.9456	764.69				igd
6	rs2736191	G	C	0.02566	-0.0090028	0.00139494	1.09999e-10	462933	31560910	Non-cancer illness code, self-reported: hypothyroidism or myxoedema	TRUE	reported	ukb-b-19732		6	31593133	C	G	0.96	-0.00763032	0.15214	0.0526271	Chronic myeloproliferative disease	TRUE	reported	8kbRKS	500434	8.99678e-05	41.6526	83.0764	29.9456	764.69				igd
6	rs9272426	G	A	0.452211	0.0124805	0.000451324	2.6002e-168	462933	32605189	Non-cancer illness code, self-reported: hypothyroidism or myxoedema	TRUE	reported	ukb-b-19732															0.00164912	764.69	83.0764	29.9456	764.69				igd
6	rs28418426	C	T	0.528826	0.00914365	0.000486009	5.79963e-79	462933	32619654	Non-cancer illness code, self-reported: hypothyroidism or myxoedema	TRUE	reported	ukb-b-19732															0.000764013	353.956	83.0764	29.9456	764.69				igd
6	rs9277569	T	C	0.109458	0.00831702	0.000708177	7.59976e-32	462933	33058402	Non-cancer illness code, self-reported: hypothyroidism or myxoedema	TRUE	reported	ukb-b-19732		6	33090625	C	T	0.921828	0.00958231	0.0976474	0.142613	Chronic myeloproliferative disease	TRUE	reported	8kbRKS	500434	0.000297855	137.927	83.0764	29.9456	764.69				igd
6	rs7754251	C	G	0.579765	0.00577956	0.000447825	4.19952e-38	462933	90989125	Non-cancer illness code, self-reported: hypothyroidism or myxoedema	TRUE	reported	ukb-b-19732		6	90279406	G	C	0.0454789	0.136878	0.0684325	0.447598	Chronic myeloproliferative disease	TRUE	reported	8kbRKS	500434	0.000359665	166.56	83.0764	29.9456	764.69				igd
6	rs761357	T	A	0.375258	0.00287595	0.00045811	3.40001e-10	462933	135902599	Non-cancer illness code, self-reported: hypothyroidism or myxoedema	TRUE	reported	ukb-b-19732		6	135581461	A	T	0.158169	0.100431	0.0711646	0.355418	Chronic myeloproliferative disease	TRUE	reported	8kbRKS	500434	8.51271e-05	39.4113	83.0764	29.9456	764.69				igd
6	rs9497965	T	C	0.409445	0.00389414	0.000450902	5.79963e-18	462933	148521292	Non-cancer illness code, self-reported: hypothyroidism or myxoedema	TRUE	reported	ukb-b-19732		6	148200156	C	T	0.538214	-0.0443675	0.0720818	0.336899	Chronic myeloproliferative disease	TRUE	reported	8kbRKS	500434	0.000161091	74.5859	83.0764	29.9456	764.69				igd
6	rs1079418	G	A	0.306766	-0.00291954	0.000479886	1.2e-09	462933	166047034	Non-cancer illness code, self-reported: hypothyroidism or myxoedema	TRUE	reported	ukb-b-19732		6	165633546	A	G	0.546093	0.0467335	0.0774214	0.262521	Chronic myeloproliferative disease	TRUE	reported	8kbRKS	500434	7.99466e-05	37.0127	83.0764	29.9456	764.69				igd
6	rs9347170	T	C	0.336535	-0.00560428	0.000467668	4.30031e-33	462933	167405187	Non-cancer illness code, self-reported: hypothyroidism or myxoedema	TRUE	reported	ukb-b-19732		6	166991699	C	T	0.873652	-0.0112428	0.0706999	0.371152	Chronic myeloproliferative disease	TRUE	reported	8kbRKS	500434	0.000310107	143.603	83.0764	29.9456	764.69				igd
7	rs10277273	G	T	0.570798	-0.0026836	0.000452713	3.09999e-09	462933	4785129	Non-cancer illness code, self-reported: hypothyroidism or myxoedema	TRUE	reported	ukb-b-19732		7	4745498	T	G	0.272478	0.0845827	0.0770773	0.703947	Chronic myeloproliferative disease	TRUE	reported	8kbRKS	500434	7.58994e-05	35.1389	83.0764	29.9456	764.69				igd
7	rs60600003	G	T	0.100194	0.00445122	0.000742036	2e-09	462933	37382465	Non-cancer illness code, self-reported: hypothyroidism or myxoedema	TRUE	reported	ukb-b-19732		7	37342861	T	G	0.526607	0.0715824	0.11305	0.101878	Chronic myeloproliferative disease	TRUE	reported	8kbRKS	500434	7.77242e-05	35.9837	83.0764	29.9456	764.69				igd
7	rs56400413	A	T	0.286496	0.00273624	0.000489957	2.30001e-08	462933	77340821	Non-cancer illness code, self-reported: hypothyroidism or myxoedema	TRUE	reported	ukb-b-19732		7	77711504	T	A	0.205525	0.0979244	0.0773515	0.26048	Chronic myeloproliferative disease	TRUE	reported	8kbRKS	500434	6.73667e-05	31.1882	83.0764	29.9456	764.69				igd
7	rs221781	G	A	0.887027	0.00441391	0.000698643	2.69998e-10	462933	100295908	Non-cancer illness code, self-reported: hypothyroidism or myxoedema	TRUE	reported	ukb-b-19732		7	100698285	A	G	0.854928	-0.0173813	0.0950655	0.847036	Chronic myeloproliferative disease	TRUE	reported	8kbRKS	500434	8.62146e-05	39.9148	83.0764	29.9456	764.69				igd
7	rs3807307	C	T	0.464579	0.00263142	0.000443676	2.99999e-09	462933	128579202	Non-cancer illness code, self-reported: hypothyroidism or myxoedema	TRUE	reported	ukb-b-19732		7	128939148	T	C	0.58888	0.0372348	0.0688948	0.429894	Chronic myeloproliferative disease	TRUE	reported	8kbRKS	500434	7.59797e-05	35.176	83.0764	29.9456	764.69				igd
8	rs2921053	C	G	0.451141	-0.00462829	0.000445985	3.10027e-25	462933	8319963	Non-cancer illness code, self-reported: hypothyroidism or myxoedema	TRUE	reported	ukb-b-19732		8	8462453	G	C	0.736451	-0.0230311	0.0684319	0.501727	Chronic myeloproliferative disease	TRUE	reported	8kbRKS	500434	0.000232585	107.696	83.0764	29.9456	764.69				igd
8	rs11782370	T	C	0.23939	-0.00284489	0.000519874	4.39997e-08	462933	23370018	Non-cancer illness code, self-reported: hypothyroidism or myxoedema	TRUE	reported	ukb-b-19732		8	23512505	C	T	0.107537	0.150199	0.0933282	0.158865	Chronic myeloproliferative disease	TRUE	reported	8kbRKS	500434	6.46828e-05	29.9456	83.0764	29.9456	764.69				igd
8	rs6992869	C	T	0.375334	0.00289663	0.000457879	2.5e-10	462933	61395832	Non-cancer illness code, self-reported: hypothyroidism or myxoedema	TRUE	reported	ukb-b-19732		8	60483273	T	C	0.247142	-0.0802813	0.0693684	0.427776	Chronic myeloproliferative disease	TRUE	reported	8kbRKS	500434	8.64428e-05	40.0205	83.0764	29.9456	764.69				igd
8	rs1032129	C	A	0.355643	-0.00291718	0.000463982	3.2e-10	462933	119951900	Non-cancer illness code, self-reported: hypothyroidism or myxoedema	TRUE	reported	ukb-b-19732		8	118939661	A	C	0.0935169	-0.116377	0.0693904	0.408482	Chronic myeloproliferative disease	TRUE	reported	8kbRKS	500434	8.53825e-05	39.5296	83.0764	29.9456	764.69				igd
8	rs897586	A	G	0.356891	-0.0034852	0.000462822	5.10035e-14	462933	128193294	Non-cancer illness code, self-reported: hypothyroidism or myxoedema	TRUE	reported	ukb-b-19732		8	127181049	G	A	0.911918	0.00809856	0.0732109	0.317244	Chronic myeloproliferative disease	TRUE	reported	8kbRKS	500434	0.000122477	56.7055	83.0764	29.9456	764.69				igd
8	rs1810396	G	A	0.68916	-0.00388373	0.000478388	4.70002e-16	462933	133918769	Non-cancer illness code, self-reported: hypothyroidism or myxoedema	TRUE	reported	ukb-b-19732		8	132906524	A	G	0.248184	-0.0963106	0.0834023	0.789446	Chronic myeloproliferative disease	TRUE	reported	8kbRKS	500434	0.00014235	65.9076	83.0764	29.9456	764.69				igd
8	rs7005834	T	C	0.307373	-0.00324353	0.0004786	1.20005e-11	462933	134214204	Non-cancer illness code, self-reported: hypothyroidism or myxoedema	TRUE	reported	ukb-b-19732		8	133201961	C	T	0.672365	0.0332339	0.0785849	0.250329	Chronic myeloproliferative disease	TRUE	reported	8kbRKS	500434	9.9204e-05	45.9292	83.0764	29.9456	764.69				igd
9	rs34477738	G	A	0.164207	0.00430728	0.000621707	4.30031e-12	462933	5447227	Non-cancer illness code, self-reported: hypothyroidism or myxoedema	TRUE	reported	ukb-b-19732		9	5447227	A	G	0.179841	-0.114041	0.0850264	0.208967	Chronic myeloproliferative disease	TRUE	reported	8kbRKS	500434	0.000103674	47.9991	83.0764	29.9456	764.69				igd
9	rs970987	A	C	0.66298	-0.00390066	0.000469713	1e-16	462933	21585265	Non-cancer illness code, self-reported: hypothyroidism or myxoedema	TRUE	reported	ukb-b-19732		9	21585266	C	A	0.312671	-0.0727954	0.0721008	0.657219	Chronic myeloproliferative disease	TRUE	reported	8kbRKS	500434	0.000148946	68.9619	83.0764	29.9456	764.69				igd
9	rs7850258	G	A	0.668018	0.00990366	0.000470292	1.9002e-98	462933	100549013	Non-cancer illness code, self-reported: hypothyroidism or myxoedema	TRUE	reported	ukb-b-19732		9	97786731	A	G	0.745456	-0.0232706	0.0716816	0.653316	Chronic myeloproliferative disease	TRUE	reported	8kbRKS	500434	0.000957023	443.46	83.0764	29.9456	764.69				igd
9	rs2274780	C	T	0.4703	0.00244177	0.000443547	3.69999e-08	462933	127075021	Non-cancer illness code, self-reported: hypothyroidism or myxoedema	TRUE	reported	ukb-b-19732		9	124312742	T	C	0.363408	0.0621169	0.0683436	0.486821	Chronic myeloproliferative disease	TRUE	reported	8kbRKS	500434	6.54612e-05	30.306	83.0764	29.9456	764.69				igd
9	rs9697210	A	G	0.145927	-0.00367578	0.00062854	5e-09	462933	131468740	Non-cancer illness code, self-reported: hypothyroidism or myxoedema	TRUE	reported	ukb-b-19732		9	128706461	G	A	0.232967	-0.130976	0.10981	0.10636	Chronic myeloproliferative disease	TRUE	reported	8kbRKS	500434	7.38725e-05	34.2004	83.0764	29.9456	764.69				igd
10	rs7090530	A	C	0.602142	0.00415718	0.000452021	3.69999e-20	462933	6110875	Non-cancer illness code, self-reported: hypothyroidism or myxoedema	TRUE	reported	ukb-b-19732		10	6068912	C	A	0.0101056	-0.178829	0.0695238	0.675309	Chronic myeloproliferative disease	TRUE	reported	8kbRKS	500434	0.000182677	84.5821	83.0764	29.9456	764.69				igd
10	rs11258303	A	C	0.745998	0.00369839	0.000510157	4.19952e-13	462933	6405534	Non-cancer illness code, self-reported: hypothyroidism or myxoedema	TRUE	reported	ukb-b-19732		10	6363572	C	A	0.747711	0.0231557	0.0719883	0.655379	Chronic myeloproliferative disease	TRUE	reported	8kbRKS	500434	0.000113514	52.5552	83.0764	29.9456	764.69				igd
10	rs71508903	T	C	0.19414	0.0066247	0.000565244	1e-31	462933	63779871	Non-cancer illness code, self-reported: hypothyroidism or myxoedema	TRUE	reported	ukb-b-19732		10	62020112	C	T	0.496392	-0.0600941	0.0883506	0.185508	Chronic myeloproliferative disease	TRUE	reported	8kbRKS	500434	0.000296629	137.359	83.0764	29.9456	764.69				igd
10	rs10761620	G	A	0.548879	-0.00342203	0.000447067	1.9002e-14	462933	64057202	Non-cancer illness code, self-reported: hypothyroidism or myxoedema	TRUE	reported	ukb-b-19732		10	62297443	A	G	0.610824	-0.035902	0.0705484	0.625489	Chronic myeloproliferative disease	TRUE	reported	8kbRKS	500434	0.000126546	58.5896	83.0764	29.9456	764.69				igd
10	rs6584277	G	A	0.524756	-0.00289825	0.000443163	6.20012e-11	462933	101278055	Non-cancer illness code, self-reported: hypothyroidism or myxoedema	TRUE	reported	ukb-b-19732		10	99518298	A	G	0.333763	-0.0661353	0.0684232	0.540547	Chronic myeloproliferative disease	TRUE	reported	8kbRKS	500434	9.23818e-05	42.7704	83.0764	29.9456	764.69				igd
10	rs3850765	C	T	0.586251	0.003131	0.000449687	3.29989e-12	462933	124139910	Non-cancer illness code, self-reported: hypothyroidism or myxoedema	TRUE	reported	ukb-b-19732		10	122380394	T	C	0.629805	0.0361196	0.0749366	0.70693	Chronic myeloproliferative disease	TRUE	reported	8kbRKS	500434	0.000104708	48.4779	83.0764	29.9456	764.69				igd
11	rs7936397	A	G	0.272579	-0.00293916	0.00049792	3.59998e-09	462933	577534	Non-cancer illness code, self-reported: hypothyroidism or myxoedema	TRUE	reported	ukb-b-19732		11	577534	G	A	0.567239	-0.0480591	0.0840015	0.203758	Chronic myeloproliferative disease	TRUE	reported	8kbRKS	500434	7.52621e-05	34.8438	83.0764	29.9456	764.69				igd
11	rs10742340	C	T	0.387761	0.00407282	0.00045654	4.60045e-19	462933	35317712	Non-cancer illness code, self-reported: hypothyroidism or myxoedema	TRUE	reported	ukb-b-19732		11	35296165	T	C	0.835917	-0.014602	0.0705008	0.365599	Chronic myeloproliferative disease	TRUE	reported	8kbRKS	500434	0.000171886	79.5849	83.0764	29.9456	764.69				igd
11	rs174599	C	G	0.375854	-0.00302413	0.000457879	4.00037e-11	462933	61621556	Non-cancer illness code, self-reported: hypothyroidism or myxoedema	TRUE	reported	ukb-b-19732		11	61854084	G	C	0.426628	-0.0547969	0.0689289	0.426293	Chronic myeloproliferative disease	TRUE	reported	8kbRKS	500434	9.42194e-05	43.6212	83.0764	29.9456	764.69				igd
11	rs479777	C	T	0.341513	-0.00299181	0.000467621	1.6e-10	462933	64107477	Non-cancer illness code, self-reported: hypothyroidism or myxoedema	TRUE	reported	ukb-b-19732		11	64340005	T	C	0.24724	0.081305	0.0702674	0.383396	Chronic myeloproliferative disease	TRUE	reported	8kbRKS	500434	8.84145e-05	40.9334	83.0764	29.9456	764.69				igd
11	rs4409785	C	T	0.172636	0.00679604	0.000586057	4.30031e-31	462933	95311422	Non-cancer illness code, self-reported: hypothyroidism or myxoedema	TRUE	reported	ukb-b-19732		11	95578258	T	C	0.246512	-0.106473	0.0918768	0.166601	Chronic myeloproliferative disease	TRUE	reported	8kbRKS	500434	0.000290394	134.472	83.0764	29.9456	764.69				igd
11	rs12271161	A	G	0.193684	-0.00357831	0.000560669	1.7e-10	462933	116979911	Non-cancer illness code, self-reported: hypothyroidism or myxoedema	TRUE	reported	ukb-b-19732		11	117109195	G	A	0.277687	-0.082867	0.0763379	0.28184	Chronic myeloproliferative disease	TRUE	reported	8kbRKS	500434	8.79805e-05	40.7325	83.0764	29.9456	764.69				igd
12	rs11052877	G	A	0.371775	-0.00532097	0.000459355	5.00035e-31	462933	9905690	Non-cancer illness code, self-reported: hypothyroidism or myxoedema	TRUE	reported	ukb-b-19732		12	9753094	A	G	0.00317271	-0.201978	0.0684557	0.411564	Chronic myeloproliferative disease	TRUE	reported	8kbRKS	500434	0.000289762	134.178	83.0764	29.9456	764.69				igd
12	rs772920	G	C	0.33542	0.00358766	0.000468659	1.9002e-14	462933	56390364	Non-cancer illness code, self-reported: hypothyroidism or myxoedema	TRUE	reported	ukb-b-19732		12	55996580	C	G	0.618671	-0.0369963	0.0743296	0.301586	Chronic myeloproliferative disease	TRUE	reported	8kbRKS	500434	0.000126571	58.6012	83.0764	29.9456	764.69				igd
12	rs76930710	C	T	0.039398	-0.00628859	0.00114706	4.20001e-08	462933	68434459	Non-cancer illness code, self-reported: hypothyroidism or myxoedema	TRUE	reported	ukb-b-19732		12	68040679	T	C	0.418887	0.17326	0.214337	0.025552	Chronic myeloproliferative disease	TRUE	reported	8kbRKS	500434	6.49214e-05	30.0561	83.0764	29.9456	764.69				igd
12	rs11177053	C	T	0.405673	-0.00252719	0.000450723	2.1e-08	462933	68499237	Non-cancer illness code, self-reported: hypothyroidism or myxoedema	TRUE	reported	ukb-b-19732		12	68105457	T	C	0.3016	0.0727166	0.0703931	0.375109	Chronic myeloproliferative disease	TRUE	reported	8kbRKS	500434	6.79061e-05	31.438	83.0764	29.9456	764.69				igd
12	rs12582330	T	G	0.727713	-0.00397483	0.000498882	1.59993e-15	462933	103892941	Non-cancer illness code, self-reported: hypothyroidism or myxoedema	TRUE	reported	ukb-b-19732		12	103499163	G	T	0.977399	-0.002091	0.0738093	0.675338	Chronic myeloproliferative disease	TRUE	reported	8kbRKS	500434	0.000137108	63.4804	83.0764	29.9456	764.69				igd
12	rs3184504	C	T	0.517278	-0.0101405	0.00044244	2.9992e-116	462933	111884608	Non-cancer illness code, self-reported: hypothyroidism or myxoedema	TRUE	reported	ukb-b-19732		12	111446804	T	C	0.054449	-0.133451	0.0693883	0.593312	Chronic myeloproliferative disease	TRUE	reported	8kbRKS	500434	0.00113344	525.301	83.0764	29.9456	764.69				igd
13	rs9511151	A	G	0.345848	-0.00624199	0.000467285	1.10002e-40	462933	24786576	Non-cancer illness code, self-reported: hypothyroidism or myxoedema	TRUE	reported	ukb-b-19732		13	24212438	G	A	0.915087	-0.00765702	0.0718132	0.343818	Chronic myeloproliferative disease	TRUE	reported	8kbRKS	500434	0.000385298	178.435	83.0764	29.9456	764.69				igd
13	rs79490353	C	T	0.025248	0.010344	0.00141065	2.29985e-13	462933	28623048	Non-cancer illness code, self-reported: hypothyroidism or myxoedema	TRUE	reported	ukb-b-19732		13	28048911	T	C	0.843559	-0.0537965	0.272605	0.0159909	Chronic myeloproliferative disease	TRUE	reported	8kbRKS	500434	0.000116137	53.7696	83.0764	29.9456	764.69				igd
13	rs66749983	T	A	0.310752	0.00370886	0.00047952	1e-14	462933	43063831	Non-cancer illness code, self-reported: hypothyroidism or myxoedema	TRUE	reported	ukb-b-19732		13	42489695	A	T	0.0110365	-0.182995	0.0720017	0.347625	Chronic myeloproliferative disease	TRUE	reported	8kbRKS	500434	0.000129209	59.8226	83.0764	29.9456	764.69				igd
13	rs9557168	A	G	0.201877	-0.00307816	0.000554433	2.80001e-08	462933	99807350	Non-cancer illness code, self-reported: hypothyroidism or myxoedema	TRUE	reported	ukb-b-19732		13	99155096	G	A	0.178244	-0.134949	0.100246	0.128544	Chronic myeloproliferative disease	TRUE	reported	8kbRKS	500434	6.6579e-05	30.8235	83.0764	29.9456	764.69				igd
14	rs3784099	A	G	0.28185	-0.00321971	0.000491779	5.90065e-11	462933	68749927	Non-cancer illness code, self-reported: hypothyroidism or myxoedema	TRUE	reported	ukb-b-19732		14	68283210	G	A	0.234691	0.0885752	0.0745355	0.30554	Chronic myeloproliferative disease	TRUE	reported	8kbRKS	500434	9.25838e-05	42.8639	83.0764	29.9456	764.69				igd
14	rs1257926	A	G	0.475131	0.00276785	0.000444491	4.79999e-10	462933	98692996	Non-cancer illness code, self-reported: hypothyroidism or myxoedema	TRUE	reported	ukb-b-19732		14	98226659	G	A	0.43237	-0.0538684	0.0686097	0.555694	Chronic myeloproliferative disease	TRUE	reported	8kbRKS	500434	8.37538e-05	38.7755	83.0764	29.9456	764.69				igd
14	rs34678053	A	G	0.469923	-0.0038033	0.000503239	4.10015e-14	462933	106135271	Non-cancer illness code, self-reported: hypothyroidism or myxoedema	TRUE	reported	ukb-b-19732		14	105668934	G	A	0.531852	0.0457858	0.073236	0.450021	Chronic myeloproliferative disease	TRUE	reported	8kbRKS	500434	0.000123368	57.1177	83.0764	29.9456	764.69				igd
15	rs11073337	C	A	0.252022	0.00427534	0.000511669	6.4998e-17	462933	38847763	Non-cancer illness code, self-reported: hypothyroidism or myxoedema	TRUE	reported	ukb-b-19732		15	38555562	A	C	0.743555	-0.025323	0.0774049	0.26255	Chronic myeloproliferative disease	TRUE	reported	8kbRKS	500434	0.000150792	69.817	83.0764	29.9456	764.69				igd
16	rs1872691	A	G	0.182203	-0.00365252	0.000574796	2.1e-10	462933	50350210	Non-cancer illness code, self-reported: hypothyroidism or myxoedema	TRUE	reported	ukb-b-19732		16	50316299	G	A	0.599504	-0.048564	0.0924829	0.162298	Chronic myeloproliferative disease	TRUE	reported	8kbRKS	500434	8.72171e-05	40.379	83.0764	29.9456	764.69				igd
16	rs138453996	A	G	0.020194	0.0104638	0.00157849	3.40017e-11	462933	67349478	Non-cancer illness code, self-reported: hypothyroidism or myxoedema	TRUE	reported	ukb-b-19732		16	67315575	G	A	0.44957	0.186138	0.246171	0.0193627	Chronic myeloproliferative disease	TRUE	reported	8kbRKS	500434	9.49152e-05	43.9434	83.0764	29.9456	764.69				igd
16	rs8054578	G	A	0.7744	-0.00341296	0.000530482	1.2e-10	462933	79316815	Non-cancer illness code, self-reported: hypothyroidism or myxoedema	TRUE	reported	ukb-b-19732		16	79282918	A	G	0.20907	0.111407	0.0886909	0.824681	Chronic myeloproliferative disease	TRUE	reported	8kbRKS	500434	8.94055e-05	41.3923	83.0764	29.9456	764.69				igd
17	rs61759532	T	C	0.246332	0.00401932	0.000528118	2.70023e-14	462933	7240391	Non-cancer illness code, self-reported: hypothyroidism or myxoedema	TRUE	reported	ukb-b-19732		17	7337072	C	T	0.256499	0.0983923	0.0867119	0.188854	Chronic myeloproliferative disease	TRUE	reported	8kbRKS	500434	0.000125104	57.9217	83.0764	29.9456	764.69				igd
17	rs731151	A	G	0.165285	0.00417477	0.000595729	2.39994e-12	462933	40279903	Non-cancer illness code, self-reported: hypothyroidism or myxoedema	TRUE	reported	ukb-b-19732		17	42127885	G	A	0.445835	-0.0648567	0.0850718	0.203251	Chronic myeloproliferative disease	TRUE	reported	8kbRKS	500434	0.000106073	49.1095	83.0764	29.9456	764.69				igd
17	rs4794063	T	C	0.257048	0.00398129	0.000506566	3.90032e-15	462933	45804494	Non-cancer illness code, self-reported: hypothyroidism or myxoedema	TRUE	reported	ukb-b-19732		17	47727128	C	T	0.991422	-0.000808949	0.0752453	0.292519	Chronic myeloproliferative disease	TRUE	reported	8kbRKS	500434	0.000133413	61.7694	83.0764	29.9456	764.69				igd
18	rs6505765	G	C	0.343574	0.00334114	0.000466559	8.00018e-13	462933	12782849	Non-cancer illness code, self-reported: hypothyroidism or myxoedema	TRUE	reported	ukb-b-19732		18	12782850	C	G	0.301636	-0.0744105	0.0720382	0.338913	Chronic myeloproliferative disease	TRUE	reported	8kbRKS	500434	0.000110767	51.2831	83.0764	29.9456	764.69				igd
18	rs56249713	C	T	0.418726	-0.0029334	0.000451516	8.19974e-11	462933	67533332	Non-cancer illness code, self-reported: hypothyroidism or myxoedema	TRUE	reported	ukb-b-19732		18	69866096	T	C	0.989047	-0.000958126	0.0697916	0.402705	Chronic myeloproliferative disease	TRUE	reported	8kbRKS	500434	9.11672e-05	42.208	83.0764	29.9456	764.69				igd
18	rs8093850	G	A	0.317619	0.00279495	0.000477613	4.90004e-09	462933	77178302	Non-cancer illness code, self-reported: hypothyroidism or myxoedema	TRUE	reported	ukb-b-19732		18	79418302	A	G	0.959469	0.00364925	0.0718079	0.345142	Chronic myeloproliferative disease	TRUE	reported	8kbRKS	500434	7.39683e-05	34.2447	83.0764	29.9456	764.69				igd
19	rs10424978	A	C	0.600212	-0.00446528	0.000457214	1.59993e-22	462933	4837557	Non-cancer illness code, self-reported: hypothyroidism or myxoedema	TRUE	reported	ukb-b-19732		19	4837545	C	A	0.216332	0.0861888	0.0697128	0.598512	Chronic myeloproliferative disease	TRUE	reported	8kbRKS	500434	0.000205992	95.3798	83.0764	29.9456	764.69				igd
19	rs35074907	A	G	0.02001	0.00904559	0.00157912	1e-08	462933	10600418	Non-cancer illness code, self-reported: hypothyroidism or myxoedema	TRUE	reported	ukb-b-19732		19	10489742	G	A	0.755051	-0.131952	0.422939	0.00700724	Chronic myeloproliferative disease	TRUE	reported	8kbRKS	500434	7.08753e-05	32.8127	83.0764	29.9456	764.69				igd
19	rs1549142	T	C	0.227636	0.00388914	0.000529806	2.09991e-13	462933	18383794	Non-cancer illness code, self-reported: hypothyroidism or myxoedema	TRUE	reported	ukb-b-19732		19	18272984	C	T	0.0325147	-0.170989	0.0799752	0.240908	Chronic myeloproliferative disease	TRUE	reported	8kbRKS	500434	0.000116387	53.8855	83.0764	29.9456	764.69				igd
19	rs12981033	G	A	0.393273	-0.00300149	0.000453936	3.80014e-11	462933	50197406	Non-cancer illness code, self-reported: hypothyroidism or myxoedema	TRUE	reported	ukb-b-19732		19	49694149	A	G	0.4444	-0.054746	0.0715836	0.356779	Chronic myeloproliferative disease	TRUE	reported	8kbRKS	500434	9.44333e-05	43.7203	83.0764	29.9456	764.69				igd
20	rs6111715	C	G	0.179577	-0.003797	0.000577376	4.79954e-11	462933	17860022	Non-cancer illness code, self-reported: hypothyroidism or myxoedema	TRUE	reported	ukb-b-19732		20	17879378	G	C	0.0254847	-0.21454	0.0960351	0.146092	Chronic myeloproliferative disease	TRUE	reported	8kbRKS	500434	9.34125e-05	43.2476	83.0764	29.9456	764.69				igd
21	rs2823272	A	T	0.315449	-0.00331291	0.000477656	4.00037e-12	462933	16798586	Non-cancer illness code, self-reported: hypothyroidism or myxoedema	TRUE	reported	ukb-b-19732		21	15426267	T	A	0.470663	0.0561116	0.0777815	0.255722	Chronic myeloproliferative disease	TRUE	reported	8kbRKS	500434	0.000103902	48.1046	83.0764	29.9456	764.69				igd
21	rs12482947	C	T	0.600811	0.00265295	0.000455043	5.49997e-09	462933	43852037	Non-cancer illness code, self-reported: hypothyroidism or myxoedema	TRUE	reported	ukb-b-19732		21	42431928	T	C	0.829346	-0.0149202	0.069222	0.579572	Chronic myeloproliferative disease	TRUE	reported	8kbRKS	500434	7.34181e-05	33.99	83.0764	29.9456	764.69				igd
22	rs2412974	T	C	0.360534	-0.00253997	0.000461253	3.69999e-08	462933	30539821	Non-cancer illness code, self-reported: hypothyroidism or myxoedema	TRUE	reported	ukb-b-19732		22	30143832	C	T	0.457646	-0.0516658	0.0695622	0.405077	Chronic myeloproliferative disease	TRUE	reported	8kbRKS	500434	6.54986e-05	30.3233	83.0764	29.9456	764.69				igd
22	rs229540	G	T	0.425501	0.00506701	0.000448278	1.29987e-29	462933	37591290	Non-cancer illness code, self-reported: hypothyroidism or myxoedema	TRUE	reported	ukb-b-19732		22	37195250	T	G	0.776631	-0.0197281	0.0695358	0.399102	Chronic myeloproliferative disease	TRUE	reported	8kbRKS	500434	0.000275912	127.763	83.0764	29.9456	764.69				igd
22	rs4824117	G	A	0.666658	-0.00273751	0.000470859	6.1e-09	462933	50895133	Non-cancer illness code, self-reported: hypothyroidism or myxoedema	TRUE	reported	ukb-b-19732		22	50456704	A	G	0.175259	-0.100621	0.0742321	0.694124	Chronic myeloproliferative disease	TRUE	reported	8kbRKS	500434	7.30096e-05	33.8009	83.0764	29.9456	764.69				igd
1	rs2234167	A	G	0.133643	0.00425404	0.000649951	5.90065e-11	462933	2494330	Non-cancer illness code, self-reported: hypothyroidism or myxoedema	TRUE	reported	ukb-b-19732		1	2562891	G	A	0.186712	-0.055048	0.0416914	0.121176	Myeloproliferative diseases (CML excluded)	TRUE	reported	ZhkW2p	500117	9.25302e-05	42.8391	83.0764	29.9456	764.69				igd
1	rs2473808	C	T	0.663213	-0.00309579	0.000469852	4.40048e-11	462933	19638883	Non-cancer illness code, self-reported: hypothyroidism or myxoedema	TRUE	reported	ukb-b-19732		1	19312389	T	C	0.382656	-0.0244051	0.027955	0.620052	Myeloproliferative diseases (CML excluded)	TRUE	reported	ZhkW2p	500117	9.37696e-05	43.4129	83.0764	29.9456	764.69				igd
1	rs1995311	G	T	0.510988	-0.00260831	0.000443414	4e-09	462933	19820119	Non-cancer illness code, self-reported: hypothyroidism or myxoedema	TRUE	reported	ukb-b-19732		1	19493625	T	G	0.163163	0.0376522	0.0270002	0.479078	Myeloproliferative diseases (CML excluded)	TRUE	reported	ZhkW2p	500117	7.47393e-05	34.6017	83.0764	29.9456	764.69				igd
1	rs61776678	A	G	0.410663	-0.00288092	0.000450426	1.6e-10	462933	38377021	Non-cancer illness code, self-reported: hypothyroidism or myxoedema	TRUE	reported	ukb-b-19732		1	37911349	G	A	0.532321	0.0169501	0.0271433	0.441201	Myeloproliferative diseases (CML excluded)	TRUE	reported	ZhkW2p	500117	8.83607e-05	40.9085	83.0764	29.9456	764.69				igd
1	rs61778693	T	G	0.246684	-0.00302119	0.000514171	4.20001e-09	462933	38651781	Non-cancer illness code, self-reported: hypothyroidism or myxoedema	TRUE	reported	ukb-b-19732		1	38186109	G	T	0.66288	-0.0136501	0.0313118	0.24769	Myeloproliferative diseases (CML excluded)	TRUE	reported	ZhkW2p	500117	7.45745e-05	34.5254	83.0764	29.9456	764.69				igd
1	rs17129794	C	A	0.169714	0.0033698	0.000588476	1e-08	462933	67794918	Non-cancer illness code, self-reported: hypothyroidism or myxoedema	TRUE	reported	ukb-b-19732		1	67329235	A	C	0.634502	-0.0225691	0.0474741	0.0886397	Myeloproliferative diseases (CML excluded)	TRUE	reported	ZhkW2p	500117	7.08275e-05	32.7906	83.0764	29.9456	764.69				igd
1	rs17020110	C	T	0.267496	0.00469109	0.000501982	9.20026e-21	462933	108354156	Non-cancer illness code, self-reported: hypothyroidism or myxoedema	TRUE	reported	ukb-b-19732		1	107811534	T	C	0.151736	0.0461002	0.0321608	0.226454	Myeloproliferative diseases (CML excluded)	TRUE	reported	ZhkW2p	500117	0.000188613	87.3312	83.0764	29.9456	764.69				igd
1	rs6679677	A	C	0.100758	0.0202179	0.000733995	5.1051e-167	462933	114303808	Non-cancer illness code, self-reported: hypothyroidism or myxoedema	TRUE	reported	ukb-b-19732		1	113761186	C	A	0.417879	-0.0310962	0.0383854	0.145884	Myeloproliferative diseases (CML excluded)	TRUE	reported	ZhkW2p	500117	0.00163628	758.724	83.0764	29.9456	764.69				igd
1	rs1723022	T	G	0.372773	0.00272786	0.000461998	3.50002e-09	462933	167405418	Non-cancer illness code, self-reported: hypothyroidism or myxoedema	TRUE	reported	ukb-b-19732		1	167436181	G	T	0.0113841	-0.0822675	0.032508	0.221421	Myeloproliferative diseases (CML excluded)	TRUE	reported	ZhkW2p	500117	7.53031e-05	34.8628	83.0764	29.9456	764.69				igd
1	rs2029751	C	A	0.12023	0.00439155	0.000681484	1.2e-10	462933	200698286	Non-cancer illness code, self-reported: hypothyroidism or myxoedema	TRUE	reported	ukb-b-19732		1	200729158	A	C	0.48965	-0.027721	0.040125	0.129788	Myeloproliferative diseases (CML excluded)	TRUE	reported	ZhkW2p	500117	8.96948e-05	41.5262	83.0764	29.9456	764.69				igd
1	rs12117927	A	C	0.488884	0.00280402	0.000454283	6.69993e-10	462933	236629134	Non-cancer illness code, self-reported: hypothyroidism or myxoedema	TRUE	reported	ukb-b-19732		1	236465834	C	A	0.0297351	0.0604672	0.0278189	0.405198	Myeloproliferative diseases (CML excluded)	TRUE	reported	ZhkW2p	500117	8.22916e-05	38.0985	83.0764	29.9456	764.69				igd
2	rs11675342	T	C	0.423499	0.00503964	0.000448544	2.70023e-29	462933	1407628	Non-cancer illness code, self-reported: hypothyroidism or myxoedema	TRUE	reported	ukb-b-19732		2	1403856	C	T	0.712769	0.0100396	0.0272711	0.440771	Myeloproliferative diseases (CML excluded)	TRUE	reported	ZhkW2p	500117	0.000272617	126.237	83.0764	29.9456	764.69				igd
2	rs13398375	C	T	0.291693	-0.00289775	0.000490707	3.50002e-09	462933	8451701	Non-cancer illness code, self-reported: hypothyroidism or myxoedema	TRUE	reported	ukb-b-19732		2	8311571	T	C	0.353426	-0.0263277	0.0283715	0.348123	Myeloproliferative diseases (CML excluded)	TRUE	reported	ZhkW2p	500117	7.53228e-05	34.8719	83.0764	29.9456	764.69				igd
2	rs1534430	T	C	0.390296	-0.0038558	0.000454605	2.19989e-17	462933	12644736	Non-cancer illness code, self-reported: hypothyroidism or myxoedema	TRUE	reported	ukb-b-19732		2	12504610	C	T	0.678736	-0.0113225	0.0273365	0.418283	Myeloproliferative diseases (CML excluded)	TRUE	reported	ZhkW2p	500117	0.000155373	71.9381	83.0764	29.9456	764.69				igd
2	rs6739788	T	A	0.053827	0.00562232	0.000980695	9.90011e-09	462933	55862355	Non-cancer illness code, self-reported: hypothyroidism or myxoedema	TRUE	reported	ukb-b-19732		2	55635220	A	T	0.0297187	0.155799	0.0716704	0.036523	Myeloproliferative diseases (CML excluded)	TRUE	reported	ZhkW2p	500117	7.09928e-05	32.8671	83.0764	29.9456	764.69				igd
2	rs7583027	C	A	0.641086	0.00290169	0.000461848	3.29997e-10	462933	62544391	Non-cancer illness code, self-reported: hypothyroidism or myxoedema	TRUE	reported	ukb-b-19732		2	62317256	A	C	0.965233	-0.00124284	0.0285137	0.656662	Myeloproliferative diseases (CML excluded)	TRUE	reported	ZhkW2p	500117	8.52607e-05	39.4732	83.0764	29.9456	764.69				igd
2	rs5865	T	C	0.664064	-0.00308507	0.000469079	4.79954e-11	462933	98373006	Non-cancer illness code, self-reported: hypothyroidism or myxoedema	TRUE	reported	ukb-b-19732		2	97756543	C	T	0.171621	0.0405281	0.0296472	0.708299	Myeloproliferative diseases (CML excluded)	TRUE	reported	ZhkW2p	500117	9.34285e-05	43.255	83.0764	29.9456	764.69				igd
2	rs11901769	T	A	0.269818	0.0028325	0.000501509	1.6e-08	462933	160346257	Non-cancer illness code, self-reported: hypothyroidism or myxoedema	TRUE	reported	ukb-b-19732		2	159489746	A	T	0.952743	0.00185435	0.0312903	0.254414	Myeloproliferative diseases (CML excluded)	TRUE	reported	ZhkW2p	500117	6.89024e-05	31.8993	83.0764	29.9456	764.69				igd
2	rs1921309	A	T	0.495805	0.00263716	0.000442857	2.59998e-09	462933	162048975	Non-cancer illness code, self-reported: hypothyroidism or myxoedema	TRUE	reported	ukb-b-19732		2	161192464	T	A	0.787838	-0.0073158	0.0271844	0.434511	Myeloproliferative diseases (CML excluded)	TRUE	reported	ZhkW2p	500117	7.6594e-05	35.4604	83.0764	29.9456	764.69				igd
2	rs2111485	G	A	0.606734	0.00376377	0.000452646	9.20026e-17	462933	163110536	Non-cancer illness code, self-reported: hypothyroidism or myxoedema	TRUE	reported	ukb-b-19732		2	162254026	A	G	0.67682	-0.0114401	0.027447	0.582434	Myeloproliferative diseases (CML excluded)	TRUE	reported	ZhkW2p	500117	0.00014933	69.1396	83.0764	29.9456	764.69				igd
2	rs7582694	G	C	0.77392	-0.00678342	0.000529838	1.59993e-37	462933	191970120	Non-cancer illness code, self-reported: hypothyroidism or myxoedema	TRUE	reported	ukb-b-19732		2	191105394	C	G	0.491716	-0.0219741	0.0319585	0.767892	Myeloproliferative diseases (CML excluded)	TRUE	reported	ZhkW2p	500117	0.000353948	163.911	83.0764	29.9456	764.69				igd
2	rs3087243	A	G	0.450735	-0.00855563	0.000444702	1.69981e-82	462933	204738919	Non-cancer illness code, self-reported: hypothyroidism or myxoedema	TRUE	reported	ukb-b-19732		2	203874196	G	A	0.0975821	0.0473669	0.0285914	0.330066	Myeloproliferative diseases (CML excluded)	TRUE	reported	ZhkW2p	500117	0.000798915	370.138	83.0764	29.9456	764.69				igd
2	rs7596240	G	A	0.270194	0.00289572	0.000498125	6.1e-09	462933	242444173	Non-cancer illness code, self-reported: hypothyroidism or myxoedema	TRUE	reported	ukb-b-19732		2	241504758	A	G	0.957739	-0.00165035	0.031144	0.256365	Myeloproliferative diseases (CML excluded)	TRUE	reported	ZhkW2p	500117	7.29939e-05	33.7936	83.0764	29.9456	764.69				igd
3	rs150332089	A	C	0.137212	0.00364758	0.000646142	1.7e-08	462933	5011335	Non-cancer illness code, self-reported: hypothyroidism or myxoedema	TRUE	reported	ukb-b-19732		3	4969650	C	A	0.567828	0.0196898	0.0344678	0.1889	Myeloproliferative diseases (CML excluded)	TRUE	reported	ZhkW2p	500117	6.88344e-05	31.8678	83.0764	29.9456	764.69				igd
3	rs34509786	G	T	0.181562	0.00431448	0.000574732	6.09958e-14	462933	12305916	Non-cancer illness code, self-reported: hypothyroidism or myxoedema	TRUE	reported	ukb-b-19732															0.000121718	56.3539	83.0764	29.9456	764.69				igd
3	rs7649344	C	T	0.45693	-0.00261845	0.000445129	4e-09	462933	37006396	Non-cancer illness code, self-reported: hypothyroidism or myxoedema	TRUE	reported	ukb-b-19732		3	36964905	T	C	0.77616	0.0079298	0.0278898	0.371934	Myeloproliferative diseases (CML excluded)	TRUE	reported	ZhkW2p	500117	7.47423e-05	34.6031	83.0764	29.9456	764.69				igd
3	rs57938373	T	C	0.147035	0.00412674	0.000624938	4.00037e-11	462933	39336038	Non-cancer illness code, self-reported: hypothyroidism or myxoedema	TRUE	reported	ukb-b-19732		3	39294547	C	T	0.647468	0.0171526	0.0375097	0.151618	Myeloproliferative diseases (CML excluded)	TRUE	reported	ZhkW2p	500117	9.41849e-05	43.6052	83.0764	29.9456	764.69				igd
3	rs13090803	T	G	0.212262	0.00483794	0.000545625	7.50067e-19	462933	105934953	Non-cancer illness code, self-reported: hypothyroidism or myxoedema	TRUE	reported	ukb-b-19732		3	106216106	G	T	0.819045	-0.00886719	0.0387597	0.139679	Myeloproliferative diseases (CML excluded)	TRUE	reported	ZhkW2p	500117	0.000169801	78.6196	83.0764	29.9456	764.69				igd
3	rs6798068	A	G	0.321967	0.00280101	0.00047323	3.2e-09	462933	108162362	Non-cancer illness code, self-reported: hypothyroidism or myxoedema	TRUE	reported	ukb-b-19732		3	108443515	G	A	0.316164	0.0304517	0.0303796	0.274691	Myeloproliferative diseases (CML excluded)	TRUE	reported	ZhkW2p	500117	7.56717e-05	35.0334	83.0764	29.9456	764.69				igd
3	rs1599795	A	T	0.191681	0.00392687	0.000562101	2.80027e-12	462933	119243855	Non-cancer illness code, self-reported: hypothyroidism or myxoedema	TRUE	reported	ukb-b-19732		3	119525008	T	A	0.654775	0.0140057	0.0313229	0.244958	Myeloproliferative diseases (CML excluded)	TRUE	reported	ZhkW2p	500117	0.000105415	48.8048	83.0764	29.9456	764.69				igd
3	rs2254911	C	T	0.930077	-0.00532076	0.000867297	8.50002e-10	462933	121828837	Non-cancer illness code, self-reported: hypothyroidism or myxoedema	TRUE	reported	ukb-b-19732		3	122109990	T	C	0.758277	-0.0207967	0.0675781	0.958779	Myeloproliferative diseases (CML excluded)	TRUE	reported	ZhkW2p	500117	8.12939e-05	37.6365	83.0764	29.9456	764.69				igd
3	rs12634152	T	C	0.547281	-0.00651309	0.000445734	2.39994e-48	462933	188121019	Non-cancer illness code, self-reported: hypothyroidism or myxoedema	TRUE	reported	ukb-b-19732		3	188403231	C	T	0.364444	-0.0245409	0.0270593	0.456398	Myeloproliferative diseases (CML excluded)	TRUE	reported	ZhkW2p	500117	0.000461004	213.511	83.0764	29.9456	764.69				igd
4	rs9291444	T	C	0.470541	0.00374638	0.000444157	3.29989e-17	462933	10713674	Non-cancer illness code, self-reported: hypothyroidism or myxoedema	TRUE	reported	ukb-b-19732		4	10712050	C	T	0.36348	-0.0246001	0.0270701	0.511412	Myeloproliferative diseases (CML excluded)	TRUE	reported	ZhkW2p	500117	0.000153662	71.1457	83.0764	29.9456	764.69				igd
4	rs7441808	G	A	0.30075	0.00391669	0.000482599	4.79954e-16	462933	26090375	Non-cancer illness code, self-reported: hypothyroidism or myxoedema	TRUE	reported	ukb-b-19732		4	26088753	A	G	0.831272	0.00639526	0.0300149	0.281348	Myeloproliferative diseases (CML excluded)	TRUE	reported	ZhkW2p	500117	0.000142261	65.8664	83.0764	29.9456	764.69				igd
4	rs4444866	T	C	0.276125	-0.0033136	0.000498229	2.90001e-11	462933	40307533	Non-cancer illness code, self-reported: hypothyroidism or myxoedema	TRUE	reported	ukb-b-19732		4	40305516	C	T	0.416075	0.0243152	0.0298988	0.287515	Myeloproliferative diseases (CML excluded)	TRUE	reported	ZhkW2p	500117	9.55394e-05	44.2324	83.0764	29.9456	764.69				igd
4	rs28450181	G	A	0.203952	0.00325258	0.000550823	3.50002e-09	462933	87819369	Non-cancer illness code, self-reported: hypothyroidism or myxoedema	TRUE	reported	ukb-b-19732		4	86898216	A	G	0.00475894	0.103231	0.0365689	0.15317	Myeloproliferative diseases (CML excluded)	TRUE	reported	ZhkW2p	500117	7.53149e-05	34.8682	83.0764	29.9456	764.69				igd
4	rs113473633	G	A	0.02592	-0.00986381	0.00145035	1e-11	462933	103449131	Non-cancer illness code, self-reported: hypothyroidism or myxoedema	TRUE	reported	ukb-b-19732		4	102527974	A	G	0.329642	-0.11191	0.114799	0.0142065	Myeloproliferative diseases (CML excluded)	TRUE	reported	ZhkW2p	500117	9.99039e-05	46.2532	83.0764	29.9456	764.69				igd
4	rs6833591	G	A	0.347001	-0.0028712	0.000466201	7.29995e-10	462933	123546282	Non-cancer illness code, self-reported: hypothyroidism or myxoedema	TRUE	reported	ukb-b-19732		4	122625127	A	G	0.114236	0.0517235	0.0327481	0.216925	Myeloproliferative diseases (CML excluded)	TRUE	reported	ZhkW2p	500117	8.19269e-05	37.9296	83.0764	29.9456	764.69				igd
4	rs4835536	T	G	0.212575	-0.00638629	0.000541609	4.30031e-32	462933	149662857	Non-cancer illness code, self-reported: hypothyroidism or myxoedema	TRUE	reported	ukb-b-19732		4	148741705	G	T	0.17179	-0.0565453	0.0413805	0.123758	Myeloproliferative diseases (CML excluded)	TRUE	reported	ZhkW2p	500117	0.000300246	139.035	83.0764	29.9456	764.69				igd
4	rs3775291	T	C	0.297066	-0.00402589	0.000484199	9.20026e-17	462933	187004074	Non-cancer illness code, self-reported: hypothyroidism or myxoedema	TRUE	reported	ukb-b-19732		4	186082920	C	T	0.619113	-0.0144062	0.02898	0.316308	Myeloproliferative diseases (CML excluded)	TRUE	reported	ZhkW2p	500117	0.000149311	69.1312	83.0764	29.9456	764.69				igd
5	rs7705526	A	C	0.326587	-0.00289723	0.000478389	1.40001e-09	462933	1285974	Non-cancer illness code, self-reported: hypothyroidism or myxoedema	TRUE	reported	ukb-b-19732		5	1285859	C	A	3.88687e-30	0.313232	0.0274612	0.323571	Myeloproliferative diseases (CML excluded)	TRUE	reported	ZhkW2p	500117	7.9223e-05	36.6777	83.0764	29.9456	764.69				igd
5	rs12697352	A	G	0.339773	-0.00260443	0.000467942	2.59998e-08	462933	35837234	Non-cancer illness code, self-reported: hypothyroidism or myxoedema	TRUE	reported	ukb-b-19732		5	35837132	G	A	0.686049	-0.011173	0.0276406	0.394957	Myeloproliferative diseases (CML excluded)	TRUE	reported	ZhkW2p	500117	6.69105e-05	30.977	83.0764	29.9456	764.69				igd
5	rs6452444	C	T	0.757482	0.0029675	0.000519286	1.09999e-08	462933	71685736	Non-cancer illness code, self-reported: hypothyroidism or myxoedema	TRUE	reported	ukb-b-19732		5	72389909	T	C	0.708437	-0.0121861	0.0325868	0.782892	Myeloproliferative diseases (CML excluded)	TRUE	reported	ZhkW2p	500117	7.05374e-05	32.6563	83.0764	29.9456	764.69				igd
5	rs10036386	T	C	0.381756	0.00325403	0.000456067	9.70063e-13	462933	76543603	Non-cancer illness code, self-reported: hypothyroidism or myxoedema	TRUE	reported	ukb-b-19732		5	77247778	C	T	0.678052	-0.0113471	0.0273344	0.41803	Myeloproliferative diseases (CML excluded)	TRUE	reported	ZhkW2p	500117	0.000109956	50.9078	83.0764	29.9456	764.69				igd
5	rs28157	T	G	0.315166	-0.00330258	0.000477667	4.70002e-12	462933	102595837	Non-cancer illness code, self-reported: hypothyroidism or myxoedema	TRUE	reported	ukb-b-19732		5	103260136	G	T	0.56182	0.0168525	0.029049	0.314861	Myeloproliferative diseases (CML excluded)	TRUE	reported	ZhkW2p	500117	0.000103251	47.8029	83.0764	29.9456	764.69				igd
5	rs244672	T	C	0.875169	-0.00489012	0.000669824	2.90001e-13	462933	133419283	Non-cancer illness code, self-reported: hypothyroidism or myxoedema	TRUE	reported	ukb-b-19732		5	134083592	C	T	0.326866	-0.0309193	0.0315359	0.758616	Myeloproliferative diseases (CML excluded)	TRUE	reported	ZhkW2p	500117	0.00011512	53.2986	83.0764	29.9456	764.69				igd
5	rs13360007	G	A	0.135726	0.0035964	0.000646791	2.69998e-08	462933	156577720	Non-cancer illness code, self-reported: hypothyroidism or myxoedema	TRUE	reported	ukb-b-19732		5	157150709	A	G	0.937072	-0.00325616	0.0412431	0.121718	Myeloproliferative diseases (CML excluded)	TRUE	reported	ZhkW2p	500117	6.67822e-05	30.9176	83.0764	29.9456	764.69				igd
6	rs1050976	T	C	0.528663	0.00323263	0.00044275	2.90001e-13	462933	408079	Non-cancer illness code, self-reported: hypothyroidism or myxoedema	TRUE	reported	ukb-b-19732		6	408079	C	T	0.619504	0.0133858	0.0269574	0.474007	Myeloproliferative diseases (CML excluded)	TRUE	reported	ZhkW2p	500117	0.00011514	53.3081	83.0764	29.9456	764.69				igd
6	rs7768019	G	C	0.243905	-0.00792641	0.000514047	1.20005e-53	462933	31202575	Non-cancer illness code, self-reported: hypothyroidism or myxoedema	TRUE	reported	ukb-b-19732		6	31234798	C	G	0.116021	0.0468375	0.0298006	0.286257	Myeloproliferative diseases (CML excluded)	TRUE	reported	ZhkW2p	500117	0.000513341	237.764	83.0764	29.9456	764.69				igd
6	rs76518703	G	A	0.05218	-0.00978005	0.00104082	5.60015e-21	462933	31329466	Non-cancer illness code, self-reported: hypothyroidism or myxoedema	TRUE	reported	ukb-b-19732		6	31361689	A	G	0.22595	0.0885122	0.0730988	0.0361675	Myeloproliferative diseases (CML excluded)	TRUE	reported	ZhkW2p	500117	0.000190691	88.2936	83.0764	29.9456	764.69				igd
6	rs2523483	G	T	0.08745	-0.00584758	0.000782321	7.70016e-14	462933	31353792	Non-cancer illness code, self-reported: hypothyroidism or myxoedema	TRUE	reported	ukb-b-19732		6	31386015	T	G	0.833093	0.0261725	0.124195	0.0117511	Myeloproliferative diseases (CML excluded)	TRUE	reported	ZhkW2p	500117	0.000120673	55.8702	83.0764	29.9456	764.69				igd
6	rs2736191	G	C	0.02566	-0.0090028	0.00139494	1.09999e-10	462933	31560910	Non-cancer illness code, self-reported: hypothyroidism or myxoedema	TRUE	reported	ukb-b-19732		6	31593133	C	G	0.539116	-0.0372939	0.0607242	0.0526139	Myeloproliferative diseases (CML excluded)	TRUE	reported	ZhkW2p	500117	8.99678e-05	41.6526	83.0764	29.9456	764.69				igd
6	rs9272426	G	A	0.452211	0.0124805	0.000451324	2.6002e-168	462933	32605189	Non-cancer illness code, self-reported: hypothyroidism or myxoedema	TRUE	reported	ukb-b-19732															0.00164912	764.69	83.0764	29.9456	764.69				igd
6	rs28418426	C	T	0.528826	0.00914365	0.000486009	5.79963e-79	462933	32619654	Non-cancer illness code, self-reported: hypothyroidism or myxoedema	TRUE	reported	ukb-b-19732															0.000764013	353.956	83.0764	29.9456	764.69				igd
6	rs9277569	T	C	0.109458	0.00831702	0.000708177	7.59976e-32	462933	33058402	Non-cancer illness code, self-reported: hypothyroidism or myxoedema	TRUE	reported	ukb-b-19732		6	33090625	C	T	0.459333	0.028536	0.038565	0.14263	Myeloproliferative diseases (CML excluded)	TRUE	reported	ZhkW2p	500117	0.000297855	137.927	83.0764	29.9456	764.69				igd
6	rs7754251	C	G	0.579765	0.00577956	0.000447825	4.19952e-38	462933	90989125	Non-cancer illness code, self-reported: hypothyroidism or myxoedema	TRUE	reported	ukb-b-19732		6	90279406	G	C	0.0961767	0.0450822	0.0270979	0.447636	Myeloproliferative diseases (CML excluded)	TRUE	reported	ZhkW2p	500117	0.000359665	166.56	83.0764	29.9456	764.69				igd
6	rs761357	T	A	0.375258	0.00287595	0.00045811	3.40001e-10	462933	135902599	Non-cancer illness code, self-reported: hypothyroidism or myxoedema	TRUE	reported	ukb-b-19732		6	135581461	A	T	0.0838571	0.0488314	0.028247	0.355474	Myeloproliferative diseases (CML excluded)	TRUE	reported	ZhkW2p	500117	8.51271e-05	39.4113	83.0764	29.9456	764.69				igd
6	rs9497965	T	C	0.409445	0.00389414	0.000450902	5.79963e-18	462933	148521292	Non-cancer illness code, self-reported: hypothyroidism or myxoedema	TRUE	reported	ukb-b-19732		6	148200156	C	T	0.73805	-0.00954418	0.028538	0.336905	Myeloproliferative diseases (CML excluded)	TRUE	reported	ZhkW2p	500117	0.000161091	74.5859	83.0764	29.9456	764.69				igd
6	rs1079418	G	A	0.306766	-0.00291954	0.000479886	1.2e-09	462933	166047034	Non-cancer illness code, self-reported: hypothyroidism or myxoedema	TRUE	reported	ukb-b-19732		6	165633546	A	G	0.861944	-0.00531584	0.0305683	0.262514	Myeloproliferative diseases (CML excluded)	TRUE	reported	ZhkW2p	500117	7.99466e-05	37.0127	83.0764	29.9456	764.69				igd
6	rs9347170	T	C	0.336535	-0.00560428	0.000467668	4.30031e-33	462933	167405187	Non-cancer illness code, self-reported: hypothyroidism or myxoedema	TRUE	reported	ukb-b-19732		6	166991699	C	T	0.266286	-0.0310995	0.0279759	0.371099	Myeloproliferative diseases (CML excluded)	TRUE	reported	ZhkW2p	500117	0.000310107	143.603	83.0764	29.9456	764.69				igd
7	rs10277273	G	T	0.570798	-0.0026836	0.000452713	3.09999e-09	462933	4785129	Non-cancer illness code, self-reported: hypothyroidism or myxoedema	TRUE	reported	ukb-b-19732		7	4745498	T	G	0.736239	0.0102094	0.0303095	0.70395	Myeloproliferative diseases (CML excluded)	TRUE	reported	ZhkW2p	500117	7.58994e-05	35.1389	83.0764	29.9456	764.69				igd
7	rs60600003	G	T	0.100194	0.00445122	0.000742036	2e-09	462933	37382465	Non-cancer illness code, self-reported: hypothyroidism or myxoedema	TRUE	reported	ukb-b-19732		7	37342861	T	G	0.00809003	0.114284	0.0431538	0.101929	Myeloproliferative diseases (CML excluded)	TRUE	reported	ZhkW2p	500117	7.77242e-05	35.9837	83.0764	29.9456	764.69				igd
7	rs56400413	A	T	0.286496	0.00273624	0.000489957	2.30001e-08	462933	77340821	Non-cancer illness code, self-reported: hypothyroidism or myxoedema	TRUE	reported	ukb-b-19732		7	77711504	T	A	0.573026	0.0172919	0.0306811	0.260485	Myeloproliferative diseases (CML excluded)	TRUE	reported	ZhkW2p	500117	6.73667e-05	31.1882	83.0764	29.9456	764.69				igd
7	rs221781	G	A	0.887027	0.00441391	0.000698643	2.69998e-10	462933	100295908	Non-cancer illness code, self-reported: hypothyroidism or myxoedema	TRUE	reported	ukb-b-19732		7	100698285	A	G	0.273251	0.0411947	0.0375999	0.847077	Myeloproliferative diseases (CML excluded)	TRUE	reported	ZhkW2p	500117	8.62146e-05	39.9148	83.0764	29.9456	764.69				igd
7	rs3807307	C	T	0.464579	0.00263142	0.000443676	2.99999e-09	462933	128579202	Non-cancer illness code, self-reported: hypothyroidism or myxoedema	TRUE	reported	ukb-b-19732		7	128939148	T	C	0.664941	0.0117999	0.0272452	0.429918	Myeloproliferative diseases (CML excluded)	TRUE	reported	ZhkW2p	500117	7.59797e-05	35.176	83.0764	29.9456	764.69				igd
8	rs2921053	C	G	0.451141	-0.00462829	0.000445985	3.10027e-25	462933	8319963	Non-cancer illness code, self-reported: hypothyroidism or myxoedema	TRUE	reported	ukb-b-19732		8	8462453	G	C	0.14506	-0.0394822	0.0270945	0.501655	Myeloproliferative diseases (CML excluded)	TRUE	reported	ZhkW2p	500117	0.000232585	107.696	83.0764	29.9456	764.69				igd
8	rs11782370	T	C	0.23939	-0.00284489	0.000519874	4.39997e-08	462933	23370018	Non-cancer illness code, self-reported: hypothyroidism or myxoedema	TRUE	reported	ukb-b-19732		8	23512505	C	T	0.769398	0.0108381	0.0369696	0.158859	Myeloproliferative diseases (CML excluded)	TRUE	reported	ZhkW2p	500117	6.46828e-05	29.9456	83.0764	29.9456	764.69				igd
8	rs6992869	C	T	0.375334	0.00289663	0.000457879	2.5e-10	462933	61395832	Non-cancer illness code, self-reported: hypothyroidism or myxoedema	TRUE	reported	ukb-b-19732		8	60483273	T	C	0.91097	0.00305836	0.0273519	0.427773	Myeloproliferative diseases (CML excluded)	TRUE	reported	ZhkW2p	500117	8.64428e-05	40.0205	83.0764	29.9456	764.69				igd
8	rs1032129	C	A	0.355643	-0.00291718	0.000463982	3.2e-10	462933	119951900	Non-cancer illness code, self-reported: hypothyroidism or myxoedema	TRUE	reported	ukb-b-19732		8	118939661	A	C	0.0679767	-0.0500744	0.0274356	0.408437	Myeloproliferative diseases (CML excluded)	TRUE	reported	ZhkW2p	500117	8.53825e-05	39.5296	83.0764	29.9456	764.69				igd
8	rs897586	A	G	0.356891	-0.0034852	0.000462822	5.10035e-14	462933	128193294	Non-cancer illness code, self-reported: hypothyroidism or myxoedema	TRUE	reported	ukb-b-19732		8	127181049	G	A	0.258895	-0.0327582	0.029015	0.317204	Myeloproliferative diseases (CML excluded)	TRUE	reported	ZhkW2p	500117	0.000122477	56.7055	83.0764	29.9456	764.69				igd
8	rs1810396	G	A	0.68916	-0.00388373	0.000478388	4.70002e-16	462933	133918769	Non-cancer illness code, self-reported: hypothyroidism or myxoedema	TRUE	reported	ukb-b-19732		8	132906524	A	G	0.0136201	0.0816887	0.0331108	0.789528	Myeloproliferative diseases (CML excluded)	TRUE	reported	ZhkW2p	500117	0.00014235	65.9076	83.0764	29.9456	764.69				igd
8	rs7005834	T	C	0.307373	-0.00324353	0.0004786	1.20005e-11	462933	134214204	Non-cancer illness code, self-reported: hypothyroidism or myxoedema	TRUE	reported	ukb-b-19732		8	133201961	C	T	0.489963	0.0214933	0.0311331	0.250353	Myeloproliferative diseases (CML excluded)	TRUE	reported	ZhkW2p	500117	9.9204e-05	45.9292	83.0764	29.9456	764.69				igd
9	rs34477738	G	A	0.164207	0.00430728	0.000621707	4.30031e-12	462933	5447227	Non-cancer illness code, self-reported: hypothyroidism or myxoedema	TRUE	reported	ukb-b-19732		9	5447227	A	G	0.67398	0.0141393	0.0336097	0.208988	Myeloproliferative diseases (CML excluded)	TRUE	reported	ZhkW2p	500117	0.000103674	47.9991	83.0764	29.9456	764.69				igd
9	rs970987	A	C	0.66298	-0.00390066	0.000469713	1e-16	462933	21585265	Non-cancer illness code, self-reported: hypothyroidism or myxoedema	TRUE	reported	ukb-b-19732		9	21585266	C	A	0.548665	-0.0170681	0.0284581	0.657207	Myeloproliferative diseases (CML excluded)	TRUE	reported	ZhkW2p	500117	0.000148946	68.9619	83.0764	29.9456	764.69				igd
9	rs7850258	G	A	0.668018	0.00990366	0.000470292	1.9002e-98	462933	100549013	Non-cancer illness code, self-reported: hypothyroidism or myxoedema	TRUE	reported	ukb-b-19732		9	97786731	A	G	0.827196	0.00618722	0.0283429	0.653331	Myeloproliferative diseases (CML excluded)	TRUE	reported	ZhkW2p	500117	0.000957023	443.46	83.0764	29.9456	764.69				igd
9	rs2274780	C	T	0.4703	0.00244177	0.000443547	3.69999e-08	462933	127075021	Non-cancer illness code, self-reported: hypothyroidism or myxoedema	TRUE	reported	ukb-b-19732		9	124312742	T	C	0.696214	0.0105586	0.0270431	0.486825	Myeloproliferative diseases (CML excluded)	TRUE	reported	ZhkW2p	500117	6.54612e-05	30.306	83.0764	29.9456	764.69				igd
9	rs9697210	A	G	0.145927	-0.00367578	0.00062854	5e-09	462933	131468740	Non-cancer illness code, self-reported: hypothyroidism or myxoedema	TRUE	reported	ukb-b-19732		9	128706461	G	A	0.669673	0.0186438	0.0437035	0.106384	Myeloproliferative diseases (CML excluded)	TRUE	reported	ZhkW2p	500117	7.38725e-05	34.2004	83.0764	29.9456	764.69				igd
10	rs7090530	A	C	0.602142	0.00415718	0.000452021	3.69999e-20	462933	6110875	Non-cancer illness code, self-reported: hypothyroidism or myxoedema	TRUE	reported	ukb-b-19732		10	6068912	C	A	0.591483	-0.0154354	0.0287605	0.675319	Myeloproliferative diseases (CML excluded)	TRUE	reported	ZhkW2p	500117	0.000182677	84.5821	83.0764	29.9456	764.69				igd
10	rs11258303	A	C	0.745998	0.00369839	0.000510157	4.19952e-13	462933	6405534	Non-cancer illness code, self-reported: hypothyroidism or myxoedema	TRUE	reported	ukb-b-19732		10	6363572	C	A	0.247259	0.0329388	0.0284683	0.655418	Myeloproliferative diseases (CML excluded)	TRUE	reported	ZhkW2p	500117	0.000113514	52.5552	83.0764	29.9456	764.69				igd
10	rs71508903	T	C	0.19414	0.0066247	0.000565244	1e-31	462933	63779871	Non-cancer illness code, self-reported: hypothyroidism or myxoedema	TRUE	reported	ukb-b-19732		10	62020112	C	T	0.925737	-0.00325167	0.0348855	0.18551	Myeloproliferative diseases (CML excluded)	TRUE	reported	ZhkW2p	500117	0.000296629	137.359	83.0764	29.9456	764.69				igd
10	rs10761620	G	A	0.548879	-0.00342203	0.000447067	1.9002e-14	462933	64057202	Non-cancer illness code, self-reported: hypothyroidism or myxoedema	TRUE	reported	ukb-b-19732		10	62297443	A	G	0.982804	0.000601296	0.0278974	0.625491	Myeloproliferative diseases (CML excluded)	TRUE	reported	ZhkW2p	500117	0.000126546	58.5896	83.0764	29.9456	764.69				igd
10	rs6584277	G	A	0.524756	-0.00289825	0.000443163	6.20012e-11	462933	101278055	Non-cancer illness code, self-reported: hypothyroidism or myxoedema	TRUE	reported	ukb-b-19732		10	99518298	A	G	0.0260286	-0.0601396	0.0270195	0.540486	Myeloproliferative diseases (CML excluded)	TRUE	reported	ZhkW2p	500117	9.23818e-05	42.7704	83.0764	29.9456	764.69				igd
10	rs3850765	C	T	0.586251	0.003131	0.000449687	3.29989e-12	462933	124139910	Non-cancer illness code, self-reported: hypothyroidism or myxoedema	TRUE	reported	ukb-b-19732		10	122380394	T	C	0.124941	0.0456632	0.0297604	0.706979	Myeloproliferative diseases (CML excluded)	TRUE	reported	ZhkW2p	500117	0.000104708	48.4779	83.0764	29.9456	764.69				igd
11	rs7936397	A	G	0.272579	-0.00293916	0.00049792	3.59998e-09	462933	577534	Non-cancer illness code, self-reported: hypothyroidism or myxoedema	TRUE	reported	ukb-b-19732		11	577534	G	A	0.54845	0.0199858	0.0333049	0.203793	Myeloproliferative diseases (CML excluded)	TRUE	reported	ZhkW2p	500117	7.52621e-05	34.8438	83.0764	29.9456	764.69				igd
11	rs10742340	C	T	0.387761	0.00407282	0.00045654	4.60045e-19	462933	35317712	Non-cancer illness code, self-reported: hypothyroidism or myxoedema	TRUE	reported	ukb-b-19732		11	35296165	T	C	0.289634	0.0296003	0.0279532	0.365644	Myeloproliferative diseases (CML excluded)	TRUE	reported	ZhkW2p	500117	0.000171886	79.5849	83.0764	29.9456	764.69				igd
11	rs174599	C	G	0.375854	-0.00302413	0.000457879	4.00037e-11	462933	61621556	Non-cancer illness code, self-reported: hypothyroidism or myxoedema	TRUE	reported	ukb-b-19732		11	61854084	G	C	0.464049	0.0199679	0.0272713	0.426332	Myeloproliferative diseases (CML excluded)	TRUE	reported	ZhkW2p	500117	9.42194e-05	43.6212	83.0764	29.9456	764.69				igd
11	rs479777	C	T	0.341513	-0.00299181	0.000467621	1.6e-10	462933	64107477	Non-cancer illness code, self-reported: hypothyroidism or myxoedema	TRUE	reported	ukb-b-19732		11	64340005	T	C	0.320111	0.0276209	0.0277812	0.383408	Myeloproliferative diseases (CML excluded)	TRUE	reported	ZhkW2p	500117	8.84145e-05	40.9334	83.0764	29.9456	764.69				igd
11	rs4409785	C	T	0.172636	0.00679604	0.000586057	4.30031e-31	462933	95311422	Non-cancer illness code, self-reported: hypothyroidism or myxoedema	TRUE	reported	ukb-b-19732		11	95578258	T	C	0.538951	-0.0223299	0.0363442	0.166588	Myeloproliferative diseases (CML excluded)	TRUE	reported	ZhkW2p	500117	0.000290394	134.472	83.0764	29.9456	764.69				igd
11	rs12271161	A	G	0.193684	-0.00357831	0.000560669	1.7e-10	462933	116979911	Non-cancer illness code, self-reported: hypothyroidism or myxoedema	TRUE	reported	ukb-b-19732		11	117109195	G	A	0.857581	-0.00540761	0.0301337	0.281842	Myeloproliferative diseases (CML excluded)	TRUE	reported	ZhkW2p	500117	8.79805e-05	40.7325	83.0764	29.9456	764.69				igd
12	rs11052877	G	A	0.371775	-0.00532097	0.000459355	5.00035e-31	462933	9905690	Non-cancer illness code, self-reported: hypothyroidism or myxoedema	TRUE	reported	ukb-b-19732		12	9753094	A	G	0.00806733	-0.0726923	0.0274389	0.411502	Myeloproliferative diseases (CML excluded)	TRUE	reported	ZhkW2p	500117	0.000289762	134.178	83.0764	29.9456	764.69				igd
12	rs772920	G	C	0.33542	0.00358766	0.000468659	1.9002e-14	462933	56390364	Non-cancer illness code, self-reported: hypothyroidism or myxoedema	TRUE	reported	ukb-b-19732		12	55996580	C	G	0.308773	-0.0299035	0.0293805	0.301568	Myeloproliferative diseases (CML excluded)	TRUE	reported	ZhkW2p	500117	0.000126571	58.6012	83.0764	29.9456	764.69				igd
12	rs76930710	C	T	0.039398	-0.00628859	0.00114706	4.20001e-08	462933	68434459	Non-cancer illness code, self-reported: hypothyroidism or myxoedema	TRUE	reported	ukb-b-19732		12	68040679	T	C	0.206661	-0.106817	0.0845871	0.025536	Myeloproliferative diseases (CML excluded)	TRUE	reported	ZhkW2p	500117	6.49214e-05	30.0561	83.0764	29.9456	764.69				igd
12	rs11177053	C	T	0.405673	-0.00252719	0.000450723	2.1e-08	462933	68499237	Non-cancer illness code, self-reported: hypothyroidism or myxoedema	TRUE	reported	ukb-b-19732		12	68105457	T	C	0.856869	0.00502193	0.0278438	0.375101	Myeloproliferative diseases (CML excluded)	TRUE	reported	ZhkW2p	500117	6.79061e-05	31.438	83.0764	29.9456	764.69				igd
12	rs12582330	T	G	0.727713	-0.00397483	0.000498882	1.59993e-15	462933	103892941	Non-cancer illness code, self-reported: hypothyroidism or myxoedema	TRUE	reported	ukb-b-19732		12	103499163	G	T	0.725184	0.0102111	0.0290468	0.67537	Myeloproliferative diseases (CML excluded)	TRUE	reported	ZhkW2p	500117	0.000137108	63.4804	83.0764	29.9456	764.69				igd
12	rs3184504	C	T	0.517278	-0.0101405	0.00044244	2.9992e-116	462933	111884608	Non-cancer illness code, self-reported: hypothyroidism or myxoedema	TRUE	reported	ukb-b-19732		12	111446804	T	C	3.53509e-12	-0.187434	0.026951	0.593078	Myeloproliferative diseases (CML excluded)	TRUE	reported	ZhkW2p	500117	0.00113344	525.301	83.0764	29.9456	764.69				igd
13	rs9511151	A	G	0.345848	-0.00624199	0.000467285	1.10002e-40	462933	24786576	Non-cancer illness code, self-reported: hypothyroidism or myxoedema	TRUE	reported	ukb-b-19732		13	24212438	G	A	0.962315	-0.00134174	0.0283971	0.343822	Myeloproliferative diseases (CML excluded)	TRUE	reported	ZhkW2p	500117	0.000385298	178.435	83.0764	29.9456	764.69				igd
13	rs79490353	C	T	0.025248	0.010344	0.00141065	2.29985e-13	462933	28623048	Non-cancer illness code, self-reported: hypothyroidism or myxoedema	TRUE	reported	ukb-b-19732		13	28048911	T	C	0.0374697	0.226182	0.10871	0.0160127	Myeloproliferative diseases (CML excluded)	TRUE	reported	ZhkW2p	500117	0.000116137	53.7696	83.0764	29.9456	764.69				igd
13	rs66749983	T	A	0.310752	0.00370886	0.00047952	1e-14	462933	43063831	Non-cancer illness code, self-reported: hypothyroidism or myxoedema	TRUE	reported	ukb-b-19732		13	42489695	A	T	0.71662	-0.0103759	0.0285853	0.347635	Myeloproliferative diseases (CML excluded)	TRUE	reported	ZhkW2p	500117	0.000129209	59.8226	83.0764	29.9456	764.69				igd
13	rs9557168	A	G	0.201877	-0.00307816	0.000554433	2.80001e-08	462933	99807350	Non-cancer illness code, self-reported: hypothyroidism or myxoedema	TRUE	reported	ukb-b-19732		13	99155096	G	A	0.325926	-0.0394174	0.0401255	0.128541	Myeloproliferative diseases (CML excluded)	TRUE	reported	ZhkW2p	500117	6.6579e-05	30.8235	83.0764	29.9456	764.69				igd
14	rs3784099	A	G	0.28185	-0.00321971	0.000491779	5.90065e-11	462933	68749927	Non-cancer illness code, self-reported: hypothyroidism or myxoedema	TRUE	reported	ukb-b-19732		14	68283210	G	A	0.469428	0.0212268	0.0293428	0.305543	Myeloproliferative diseases (CML excluded)	TRUE	reported	ZhkW2p	500117	9.25838e-05	42.8639	83.0764	29.9456	764.69				igd
14	rs1257926	A	G	0.475131	0.00276785	0.000444491	4.79999e-10	462933	98692996	Non-cancer illness code, self-reported: hypothyroidism or myxoedema	TRUE	reported	ukb-b-19732		14	98226659	G	A	0.04427	-0.0546281	0.0271575	0.555625	Myeloproliferative diseases (CML excluded)	TRUE	reported	ZhkW2p	500117	8.37538e-05	38.7755	83.0764	29.9456	764.69				igd
14	rs34678053	A	G	0.469923	-0.0038033	0.000503239	4.10015e-14	462933	106135271	Non-cancer illness code, self-reported: hypothyroidism or myxoedema	TRUE	reported	ukb-b-19732		14	105668934	G	A	0.0230309	0.0658899	0.0289891	0.450088	Myeloproliferative diseases (CML excluded)	TRUE	reported	ZhkW2p	500117	0.000123368	57.1177	83.0764	29.9456	764.69				igd
15	rs11073337	C	A	0.252022	0.00427534	0.000511669	6.4998e-17	462933	38847763	Non-cancer illness code, self-reported: hypothyroidism or myxoedema	TRUE	reported	ukb-b-19732		15	38555562	A	C	0.366146	-0.0276881	0.030638	0.262525	Myeloproliferative diseases (CML excluded)	TRUE	reported	ZhkW2p	500117	0.000150792	69.817	83.0764	29.9456	764.69				igd
16	rs1872691	A	G	0.182203	-0.00365252	0.000574796	2.1e-10	462933	50350210	Non-cancer illness code, self-reported: hypothyroidism or myxoedema	TRUE	reported	ukb-b-19732		16	50316299	G	A	0.823097	0.00816641	0.0365283	0.162311	Myeloproliferative diseases (CML excluded)	TRUE	reported	ZhkW2p	500117	8.72171e-05	40.379	83.0764	29.9456	764.69				igd
16	rs138453996	A	G	0.020194	0.0104638	0.00157849	3.40017e-11	462933	67349478	Non-cancer illness code, self-reported: hypothyroidism or myxoedema	TRUE	reported	ukb-b-19732		16	67315575	G	A	0.180453	0.131149	0.0979192	0.0193729	Myeloproliferative diseases (CML excluded)	TRUE	reported	ZhkW2p	500117	9.49152e-05	43.9434	83.0764	29.9456	764.69				igd
16	rs8054578	G	A	0.7744	-0.00341296	0.000530482	1.2e-10	462933	79316815	Non-cancer illness code, self-reported: hypothyroidism or myxoedema	TRUE	reported	ukb-b-19732		16	79282918	A	G	0.523439	-0.022618	0.0354485	0.824653	Myeloproliferative diseases (CML excluded)	TRUE	reported	ZhkW2p	500117	8.94055e-05	41.3923	83.0764	29.9456	764.69				igd
17	rs61759532	T	C	0.246332	0.00401932	0.000528118	2.70023e-14	462933	7240391	Non-cancer illness code, self-reported: hypothyroidism or myxoedema	TRUE	reported	ukb-b-19732		17	7337072	C	T	0.12957	-0.0521723	0.034419	0.188801	Myeloproliferative diseases (CML excluded)	TRUE	reported	ZhkW2p	500117	0.000125104	57.9217	83.0764	29.9456	764.69				igd
17	rs731151	A	G	0.165285	0.00417477	0.000595729	2.39994e-12	462933	40279903	Non-cancer illness code, self-reported: hypothyroidism or myxoedema	TRUE	reported	ukb-b-19732		17	42127885	G	A	0.825024	0.0074333	0.0336214	0.203261	Myeloproliferative diseases (CML excluded)	TRUE	reported	ZhkW2p	500117	0.000106073	49.1095	83.0764	29.9456	764.69				igd
17	rs4794063	T	C	0.257048	0.00398129	0.000506566	3.90032e-15	462933	45804494	Non-cancer illness code, self-reported: hypothyroidism or myxoedema	TRUE	reported	ukb-b-19732		17	47727128	C	T	0.672411	-0.0125748	0.0297388	0.2925	Myeloproliferative diseases (CML excluded)	TRUE	reported	ZhkW2p	500117	0.000133413	61.7694	83.0764	29.9456	764.69				igd
18	rs6505765	G	C	0.343574	0.00334114	0.000466559	8.00018e-13	462933	12782849	Non-cancer illness code, self-reported: hypothyroidism or myxoedema	TRUE	reported	ukb-b-19732		18	12782850	C	G	0.901693	0.00352502	0.0285373	0.338934	Myeloproliferative diseases (CML excluded)	TRUE	reported	ZhkW2p	500117	0.000110767	51.2831	83.0764	29.9456	764.69				igd
18	rs56249713	C	T	0.418726	-0.0029334	0.000451516	8.19974e-11	462933	67533332	Non-cancer illness code, self-reported: hypothyroidism or myxoedema	TRUE	reported	ukb-b-19732		18	69866096	T	C	0.474529	-0.0197549	0.0276243	0.402673	Myeloproliferative diseases (CML excluded)	TRUE	reported	ZhkW2p	500117	9.11672e-05	42.208	83.0764	29.9456	764.69				igd
18	rs8093850	G	A	0.317619	0.00279495	0.000477613	4.90004e-09	462933	77178302	Non-cancer illness code, self-reported: hypothyroidism or myxoedema	TRUE	reported	ukb-b-19732		18	79418302	A	G	0.433836	-0.0222136	0.0283828	0.345107	Myeloproliferative diseases (CML excluded)	TRUE	reported	ZhkW2p	500117	7.39683e-05	34.2447	83.0764	29.9456	764.69				igd
19	rs10424978	A	C	0.600212	-0.00446528	0.000457214	1.59993e-22	462933	4837557	Non-cancer illness code, self-reported: hypothyroidism or myxoedema	TRUE	reported	ukb-b-19732		19	4837545	C	A	0.311959	0.0278995	0.0275926	0.598535	Myeloproliferative diseases (CML excluded)	TRUE	reported	ZhkW2p	500117	0.000205992	95.3798	83.0764	29.9456	764.69				igd
19	rs35074907	A	G	0.02001	0.00904559	0.00157912	1e-08	462933	10600418	Non-cancer illness code, self-reported: hypothyroidism or myxoedema	TRUE	reported	ukb-b-19732		19	10489742	G	A	0.0900264	-0.279255	0.164727	0.00699726	Myeloproliferative diseases (CML excluded)	TRUE	reported	ZhkW2p	500117	7.08753e-05	32.8127	83.0764	29.9456	764.69				igd
19	rs1549142	T	C	0.227636	0.00388914	0.000529806	2.09991e-13	462933	18383794	Non-cancer illness code, self-reported: hypothyroidism or myxoedema	TRUE	reported	ukb-b-19732		19	18272984	C	T	0.0117157	-0.0796014	0.0315805	0.240856	Myeloproliferative diseases (CML excluded)	TRUE	reported	ZhkW2p	500117	0.000116387	53.8855	83.0764	29.9456	764.69				igd
19	rs12981033	G	A	0.393273	-0.00300149	0.000453936	3.80014e-11	462933	50197406	Non-cancer illness code, self-reported: hypothyroidism or myxoedema	TRUE	reported	ukb-b-19732		19	49694149	A	G	0.833334	-0.00593783	0.0282178	0.356773	Myeloproliferative diseases (CML excluded)	TRUE	reported	ZhkW2p	500117	9.44333e-05	43.7203	83.0764	29.9456	764.69				igd
20	rs6111715	C	G	0.179577	-0.003797	0.000577376	4.79954e-11	462933	17860022	Non-cancer illness code, self-reported: hypothyroidism or myxoedema	TRUE	reported	ukb-b-19732		20	17879378	G	C	0.552688	-0.022711	0.038251	0.146104	Myeloproliferative diseases (CML excluded)	TRUE	reported	ZhkW2p	500117	9.34125e-05	43.2476	83.0764	29.9456	764.69				igd
21	rs2823272	A	T	0.315449	-0.00331291	0.000477656	4.00037e-12	462933	16798586	Non-cancer illness code, self-reported: hypothyroidism or myxoedema	TRUE	reported	ukb-b-19732		21	15426267	T	A	0.74205	-0.0101792	0.0309268	0.255718	Myeloproliferative diseases (CML excluded)	TRUE	reported	ZhkW2p	500117	0.000103902	48.1046	83.0764	29.9456	764.69				igd
21	rs12482947	C	T	0.600811	0.00265295	0.000455043	5.49997e-09	462933	43852037	Non-cancer illness code, self-reported: hypothyroidism or myxoedema	TRUE	reported	ukb-b-19732		21	42431928	T	C	0.359782	-0.0251094	0.0274186	0.579543	Myeloproliferative diseases (CML excluded)	TRUE	reported	ZhkW2p	500117	7.34181e-05	33.99	83.0764	29.9456	764.69				igd
22	rs2412974	T	C	0.360534	-0.00253997	0.000461253	3.69999e-08	462933	30539821	Non-cancer illness code, self-reported: hypothyroidism or myxoedema	TRUE	reported	ukb-b-19732		22	30143832	C	T	0.173462	-0.0373985	0.0274754	0.405032	Myeloproliferative diseases (CML excluded)	TRUE	reported	ZhkW2p	500117	6.54986e-05	30.3233	83.0764	29.9456	764.69				igd
22	rs229540	G	T	0.425501	0.00506701	0.000448278	1.29987e-29	462933	37591290	Non-cancer illness code, self-reported: hypothyroidism or myxoedema	TRUE	reported	ukb-b-19732		22	37195250	T	G	0.618452	-0.0136807	0.0274687	0.399091	Myeloproliferative diseases (CML excluded)	TRUE	reported	ZhkW2p	500117	0.000275912	127.763	83.0764	29.9456	764.69				igd
22	rs4824117	G	A	0.666658	-0.00273751	0.000470859	6.1e-09	462933	50895133	Non-cancer illness code, self-reported: hypothyroidism or myxoedema	TRUE	reported	ukb-b-19732		22	50456704	A	G	0.0939788	-0.0490926	0.029313	0.694088	Myeloproliferative diseases (CML excluded)	TRUE	reported	ZhkW2p	500117	7.30096e-05	33.8009	83.0764	29.9456	764.69				igd
1	rs35604552	T	C	0.2591	-0.023	0.0036	1.217e-10	263576	10714436	TSH	TRUE	reported	ocme5s	0.2591	1	10654379	C	T	0.372668	-0.0699714	0.0784884	0.25848	Chronic myeloproliferative disease	TRUE	reported	8kbRKS	500434	0.000154838	40.8176	153.809	29.1598	2480.02
1	rs9729157	T	C	0.6356	0.0222	0.003	1.762e-13	261448	19618601	TSH	TRUE	reported	ocme5s	0.3644	1	19292107	C	T	0.288863	0.0752079	0.0709094	0.647576	Chronic myeloproliferative disease	TRUE	reported	8kbRKS	500434	0.000209405	54.7596	153.809	29.1598	2480.02
1	rs7529705	A	G	0.3744	0.053	0.003	9.076e-71	265816	19720092	TSH	TRUE	reported	ocme5s	0.3744	1	19393598	G	A	0.681147	-0.0296278	0.0721051	0.341478	Chronic myeloproliferative disease	TRUE	reported	8kbRKS	500434	0.00117278	312.109	153.809	29.1598	2480.02
1	rs10799824	A	G	0.1561	-0.1187	0.004	5.12e-194	260264	19841174	TSH	TRUE	reported	ocme5s	0.1561	1	19514680	G	A	0.733459	0.0348301	0.102283	0.121751	Chronic myeloproliferative disease	TRUE	reported	8kbRKS	500434	0.0033721	880.599	153.809	29.1598	2480.02
1	rs10914681	T	C	0.2465	0.0225	0.0034	2.34e-11	265526	33776154	TSH	TRUE	reported	ocme5s	0.2465	1	33310553	C	T	0.605341	-0.0447516	0.0866044	0.18928	Chronic myeloproliferative disease	TRUE	reported	8kbRKS	500434	0.000164903	43.7929	153.809	29.1598	2480.02
1	rs80220524	T	C	0.0243	0.0619	0.0102	1.17e-09	265816	48607979	TSH	TRUE	reported	ocme5s	0.0243	1	48142307	C	T	0.922538	0.024274	0.249637	0.0187904	Chronic myeloproliferative disease	TRUE	reported	8kbRKS	500434	0.000138529	36.828	153.809	29.1598	2480.02
1	rs12567744	A	G	0.6838	0.036	0.0031	1.153e-30	265816	51452563	TSH	TRUE	reported	ocme5s	0.3162	1	50986891	A	G	0.364883	0.0793546	0.0875783	0.189466	Chronic myeloproliferative disease	TRUE	reported	8kbRKS	500434	0.000507084	134.859	153.809	29.1598	2480.02
1	rs1288492	T	C	0.464	0.0185	0.0029	2.943e-10	265816	53771564	TSH	TRUE	reported	ocme5s	0.464	1	53305892	C	T	0.654079	0.0305017	0.0680684	0.497511	Chronic myeloproliferative disease	TRUE	reported	8kbRKS	500434	0.000153073	40.6953	153.809	29.1598	2480.02
1	rs334699	A	G	0.056	-0.1447	0.0069	6.89e-98	265863	61620496	TSH	TRUE	reported	ocme5s	0.056	1	61154824	A	G	0.686139	0.100711	0.249224	0.979862	Chronic myeloproliferative disease	TRUE	reported	8kbRKS	500434	0.00165144	439.78	153.809	29.1598	2480.02
1	rs12036629	A	G	0.5306	-0.0317	0.0029	1.247e-27	265816	68189166	TSH	TRUE	reported	ocme5s	0.4694	1	67723483	G	A	0.086274	-0.11738	0.0684277	0.525041	Chronic myeloproliferative disease	TRUE	reported	8kbRKS	500434	0.00044931	119.487	153.809	29.1598	2480.02
1	rs17020127	A	G	0.9127	-0.1026	0.0051	1.571e-88	265816	108358083	TSH	TRUE	reported	ocme5s	0.0873	1	107815461	A	G	0.430031	-0.0844914	0.107068	0.115328	Chronic myeloproliferative disease	TRUE	reported	8kbRKS	500434	0.00152024	404.717	153.809	29.1598	2480.02
1	rs11204756	A	G	0.5034	-0.0193	0.0029	3.905e-11	265816	150962923	TSH	TRUE	reported	ocme5s	0.4966	1	150990447	G	A	0.27572	0.0747248	0.0685559	0.455058	Chronic myeloproliferative disease	TRUE	reported	8kbRKS	500434	0.000166596	44.291	153.809	29.1598	2480.02
1	rs523587	T	C	0.4296	0.0163	0.0029	2.288e-08	265816	168675288	TSH	TRUE	reported	ocme5s	0.4296	1	168706050	C	T	0.254985	-0.0781939	0.068692	0.432961	Chronic myeloproliferative disease	TRUE	reported	8kbRKS	500434	0.000118836	31.5919	153.809	29.1598	2480.02
1	rs56279106	A	G	0.2726	-0.0195	0.0032	2.026e-09	265816	180103904	TSH	TRUE	reported	ocme5s	0.2726	1	180134769	G	A	0.982716	0.00166043	0.0766451	0.276938	Chronic myeloproliferative disease	TRUE	reported	8kbRKS	500434	0.000139678	37.1335	153.809	29.1598	2480.02
1	rs4844563	A	C	0.6657	-0.0169	0.0031	3.54e-08	265816	207175037	TSH	TRUE	reported	ocme5s	0.3343	1	207001692	A	C	0.559201	0.0443974	0.0760193	0.280596	Chronic myeloproliferative disease	TRUE	reported	8kbRKS	500434	0.000111794	29.7199	153.809	29.1598	2480.02
1	rs1690789	T	C	0.4765	-0.0288	0.0029	5.107e-23	265864	218698027	TSH	TRUE	reported	ocme5s	0.4765	1	218524685	C	T	0.61203	0.0348607	0.0687346	0.45106	Chronic myeloproliferative disease	TRUE	reported	8kbRKS	500434	0.000370824	98.6247	153.809	29.1598	2480.02
2	rs11675342	T	C	0.4191	0.0281	0.0029	1.344e-21	261293	1407628	TSH	TRUE	reported	ocme5s	0.4191	2	1403856	C	T	0.41348	0.0563647	0.0689236	0.440771	Chronic myeloproliferative disease	TRUE	reported	8kbRKS	500434	0.000359197	93.8887	153.809	29.1598	2480.02
2	rs79259951	A	C	0.9314	0.0367	0.0057	1.388e-10	266845	1495529	TSH	TRUE	reported	ocme5s	0.0686	2	1491757	A	C	0.875976	0.0217232	0.139187	0.0668108	Chronic myeloproliferative disease	TRUE	reported	8kbRKS	500434	0.00015533	41.4552	153.809	29.1598	2480.02
2	rs4471862	A	G	0.3238	-0.0248	0.0031	2.403e-15	266845	15958795	TSH	TRUE	reported	ocme5s	0.3238	2	15818671	G	A	0.942507	-0.00589696	0.0817663	0.22256	Chronic myeloproliferative disease	TRUE	reported	8kbRKS	500434	0.000239782	63.9995	153.809	29.1598	2480.02
2	rs113360717	T	C	0.0341	0.0814	0.0081	1.382e-23	266845	26057170	TSH	TRUE	reported	ocme5s	0.0341	2	25834301	C	T	0.607446	0.126539	0.246318	0.0177654	Chronic myeloproliferative disease	TRUE	reported	8kbRKS	500434	0.000378317	100.989	153.809	29.1598	2480.02
2	rs10186921	T	C	0.556	0.0381	0.0029	1.05e-38	261293	43644556	TSH	TRUE	reported	ocme5s	0.444	2	43417417	C	T	0.812159	-0.0162378	0.0683291	0.526035	Chronic myeloproliferative disease	TRUE	reported	8kbRKS	500434	0.000660145	172.604	153.809	29.1598	2480.02
2	rs6546566	T	C	0.6852	0.0182	0.0031	6.647e-09	266845	70297997	TSH	TRUE	reported	ocme5s	0.3148	2	70070865	T	C	0.632595	-0.0331105	0.0692577	0.420313	Chronic myeloproliferative disease	TRUE	reported	8kbRKS	500434	0.000129153	34.468	153.809	29.1598	2480.02
2	rs6414089	A	G	0.3578	0.0175	0.003	6.444e-09	265703	152391177	TSH	TRUE	reported	ocme5s	0.3578	2	151534663	A	G	0.621822	-0.035887	0.0727532	0.677532	Chronic myeloproliferative disease	TRUE	reported	8kbRKS	500434	0.000128051	34.0275	153.809	29.1598	2480.02
2	rs2288188	T	G	0.962	0.0719	0.0079	6.157e-20	264086	169551748	TSH	TRUE	reported	ocme5s	0.038	2	168695238	T	G	0.250845	-0.195538	0.170285	0.0436233	Chronic myeloproliferative disease	TRUE	reported	8kbRKS	500434	0.000313561	82.8324	153.809	29.1598	2480.02
2	rs2364727	T	C	0.1141	0.0265	0.0047	1.298e-08	265703	178139887	TSH	TRUE	reported	ocme5s	0.1141	2	177275159	T	C	0.72891	-0.0319842	0.0922862	0.839931	Chronic myeloproliferative disease	TRUE	reported	8kbRKS	500434	0.000119632	31.7902	153.809	29.1598	2480.02
2	rs4340549	T	C	0.7634	-0.0233	0.0035	1.447e-11	260151	191333728	TSH	TRUE	reported	ocme5s	0.2366	2	190469002	C	T	0.536055	-0.0646847	0.104534	0.880755	Chronic myeloproliferative disease	TRUE	reported	8kbRKS	500434	0.000170324	44.3172	153.809	29.1598	2480.02
2	rs737308	T	G	0.2759	-0.0925	0.0033	1.02e-177	265703	217623249	TSH	TRUE	reported	ocme5s	0.2759	2	216758526	T	G	0.693068	0.0277478	0.0703018	0.625622	Chronic myeloproliferative disease	TRUE	reported	8kbRKS	500434	0.00294833	785.692	153.809	29.1598	2480.02
2	rs12479260	T	C	0.0863	-0.0385	0.0052	1.035e-13	265703	218253227	TSH	TRUE	reported	ocme5s	0.0863	2	217388504	C	T	0.52605	0.0609096	0.0960648	0.151969	Chronic myeloproliferative disease	TRUE	reported	8kbRKS	500434	0.000206267	54.8165	153.809	29.1598	2480.02
2	rs7589228	A	C	0.6294	0.0264	0.003	2.431e-18	265703	220013604	TSH	TRUE	reported	ocme5s	0.3706	2	219148882	C	A	0.169383	0.0998524	0.0726628	0.672822	Chronic myeloproliferative disease	TRUE	reported	8kbRKS	500434	0.000291368	77.4394	153.809	29.1598	2480.02
2	rs62192963	A	G	0.1487	0.0324	0.0042	6.438e-15	262434	242520800	TSH	TRUE	reported	ocme5s	0.1487	2	241581385	G	A	0.139738	0.187029	0.126648	0.0754374	Chronic myeloproliferative disease	TRUE	reported	8kbRKS	500434	0.000226711	59.5098	153.809	29.1598	2480.02
3	rs1661584	T	C	0.7451	-0.0483	0.0033	2.657e-48	269086	12230439	TSH	TRUE	reported	ocme5s	0.2549	3	12188939	C	T	0.468859	0.0584404	0.0806813	0.771026	Chronic myeloproliferative disease	TRUE	reported	8kbRKS	500434	0.000795481	214.222	153.809	29.1598	2480.02
3	rs6805350	T	G	0.9414	-0.0347	0.0062	2.948e-08	261917	25564929	TSH	TRUE	reported	ocme5s	0.0586	3	25523438	T	G	0.489813	0.11725	0.169779	0.0442552	Chronic myeloproliferative disease	TRUE	reported	8kbRKS	500434	0.00011958	31.3236	153.809	29.1598	2480.02
3	rs115044883	A	G	0.0773	-0.0331	0.0058	1.194e-08	269086	32853021	TSH	TRUE	reported	ocme5s	0.0773	3	32811529	G	A	0.402277	-0.12925	0.154317	0.0536294	Chronic myeloproliferative disease	TRUE	reported	8kbRKS	500434	0.00012102	32.5684	153.809	29.1598	2480.02
3	rs55717031	T	G	0.3057	-0.0199	0.0032	4.938e-10	269086	138848505	TSH	TRUE	reported	ocme5s	0.3057	3	139129663	G	T	0.965637	-0.00320924	0.0744931	0.304538	Chronic myeloproliferative disease	TRUE	reported	8kbRKS	500434	0.000143699	38.6726	153.809	29.1598	2480.02
3	rs9857136	A	T	0.4157	-0.0318	0.0029	1.628e-27	269086	149209853	TSH	TRUE	reported	ocme5s	0.4157	3	149492066	T	A	0.146042	0.104502	0.0718892	0.347847	Chronic myeloproliferative disease	TRUE	reported	8kbRKS	500434	0.000446656	120.242	153.809	29.1598	2480.02
3	rs7651090	A	G	0.693	0.0476	0.0031	2.378e-52	265384	185513392	TSH	TRUE	reported	ocme5s	0.307	3	185795604	A	G	0.778784	-0.0207674	0.0739303	0.307866	Chronic myeloproliferative disease	TRUE	reported	8kbRKS	500434	0.000887626	235.769	153.809	29.1598	2480.02
3	rs4074131	A	G	0.8207	-0.0365	0.004	3.735e-20	262478	193913552	TSH	TRUE	reported	ocme5s	0.1793	3	194195763	A	G	0.415771	0.0701312	0.0861794	0.200826	Chronic myeloproliferative disease	TRUE	reported	8kbRKS	500434	0.000317128	83.265	153.809	29.1598	2480.02
4	rs11732564	A	G	0.2797	-0.0254	0.0033	6.499e-15	266845	40365476	TSH	TRUE	reported	ocme5s	0.2797	4	40363459	A	G	0.605783	-0.0407313	0.0789209	0.746758	Chronic myeloproliferative disease	TRUE	reported	8kbRKS	500434	0.000221965	59.2429	153.809	29.1598	2480.02
4	rs1458819	T	C	0.8904	0.0276	0.0048	6.344e-09	264605	55954882	TSH	TRUE	reported	ocme5s	0.1096	4	55088715	T	C	0.259312	-0.119496	0.105934	0.118844	Chronic myeloproliferative disease	TRUE	reported	8kbRKS	500434	0.000124935	33.0623	153.809	29.1598	2480.02
4	rs17450274	A	G	0.2868	0.0265	0.0032	8.327e-17	266845	122612473	TSH	TRUE	reported	ocme5s	0.2868	4	122612473	G	A	0.321052	-0.0760199	0.0766099	0.276453	Chronic myeloproliferative disease	TRUE	reported	8kbRKS	500434	0.000256934	68.5786	153.809	29.1598	2480.02	TRUE	rs17450274	rs36067198
4	rs13138273	A	G	0.7994	0.1107	0.0037	1e-200	266845	149619670	TSH	TRUE	reported	ocme5s	0.2006	4	148698518	A	G	0.985247	-0.00194379	0.10512	0.122001	Chronic myeloproliferative disease	TRUE	reported	8kbRKS	500434	0.00334332	895.135	153.809	29.1598	2480.02
4	rs76697438	A	G	0.0129	-0.1041	0.0151	4.752e-12	244458	149691076	TSH	TRUE	reported	ocme5s	0.0129	4	148769924	G	A	0.714895	0.141215	0.386583	0.0089101	Chronic myeloproliferative disease	TRUE	reported	8kbRKS	500434	0.000194383	47.5274	153.809	29.1598	2480.02
4	rs1385737	T	C	0.1254	-0.036	0.0047	2.471e-14	262623	177664873	TSH	TRUE	reported	ocme5s	0.1254	4	176743719	T	C	0.856831	0.0207042	0.114762	0.906929	Chronic myeloproliferative disease	TRUE	reported	8kbRKS	500434	0.000223347	58.6686	153.809	29.1598	2480.02
5	rs440225	A	G	0.7083	-0.0218	0.0039	3.071e-08	250179	699036	TSH	TRUE	reported	ocme5s	0.2917														0.000124876	31.245	153.809	29.1598	2480.02
5	rs77994712	C	G	0.9424	0.0619	0.0064	6.132e-22	262320	58373418	TSH	TRUE	reported	ocme5s	0.0576	5	59077591	C	G	0.371573	-0.120981	0.135397	0.0672834	Chronic myeloproliferative disease	TRUE	reported	8kbRKS	500434	0.00035648	93.5445	153.809	29.1598	2480.02
5	rs2928167	A	G	0.8648	0.133	0.0043	1e-200	267872	76477820	TSH	TRUE	reported	ocme5s	0.1352	5	77181995	A	G	0.601082	0.0447403	0.0855709	0.20047	Chronic myeloproliferative disease	TRUE	reported	8kbRKS	500434	0.0035587	956.672	153.809	29.1598	2480.02
5	rs1993945	A	T	0.6181	-0.1494	0.003	1e-200	267872	76518195	TSH	TRUE	reported	ocme5s	0.3819	5	77222370	A	T	0.988707	-0.000980645	0.0692831	0.408523	Chronic myeloproliferative disease	TRUE	reported	8kbRKS	500434	0.00917337	2480.02	153.809	29.1598	2480.02
5	rs3101866	A	G	0.4778	-0.0336	0.0029	2.238e-31	269055	76703374	TSH	TRUE	reported	ocme5s	0.4778	5	77407549	A	G	0.420192	0.0556457	0.0690318	0.571707	Chronic myeloproliferative disease	TRUE	reported	8kbRKS	500434	0.000498683	134.239	153.809	29.1598	2480.02
5	rs41272256	A	C	0.9213	0.0588	0.0054	8.581e-28	267872	76729244	TSH	TRUE	reported	ocme5s	0.0787	5	77433419	A	C	0.774628	0.0435679	0.152161	0.0526003	Chronic myeloproliferative disease	TRUE	reported	8kbRKS	500434	0.000442433	118.567	153.809	29.1598	2480.02
5	rs115236194	A	G	0.9782	-0.0662	0.0117	1.477e-08	246956	76965015	TSH	TRUE	reported	ocme5s	0.0218	5	77669190	A	G	0.494731	-0.106715	0.15629	0.0513937	Chronic myeloproliferative disease	TRUE	reported	8kbRKS	500434	0.000129619	32.0141	153.809	29.1598	2480.02
5	rs155943	A	T	0.473	0.0191	0.0029	4.114e-11	267872	139529987	TSH	TRUE	reported	ocme5s	0.473	5	140150402	A	T	0.879669	0.0105431	0.0696423	0.603344	Chronic myeloproliferative disease	TRUE	reported	8kbRKS	500434	0.00016191	43.3778	153.809	29.1598	2480.02
6	rs9396865	T	C	0.8409	-0.0297	0.0039	4.572e-14	269086	18426575	TSH	TRUE	reported	ocme5s	0.1591	6	18426344	T	C	0.0447734	0.195764	0.0975517	0.141877	Chronic myeloproliferative disease	TRUE	reported	8kbRKS	500434	0.000215476	57.9937	153.809	29.1598	2480.02
6	rs9264916	A	G	0.1919	0.0412	0.004	1.648e-24	247960	31272774	TSH	TRUE	reported	ocme5s	0.1919	6	31304997	G	A	0.502955	0.0650651	0.0971341	0.142375	Chronic myeloproliferative disease	TRUE	reported	8kbRKS	500434	0.000427668	106.089	153.809	29.1598	2480.02
6	rs1129735	T	C	0.3337	0.0393	0.0034	2.013e-30	243482	32605295	TSH	TRUE	reported	ocme5s	0.3337	6	32605295	T	C	0.143049	-0.116259	0.0793831	0.247976	Chronic myeloproliferative disease	TRUE	reported	8kbRKS	500434	0.000548431	133.605	153.809	29.1598	2480.02	TRUE	rs1129735	rs149007683
6	rs2396083	C	G	0.6847	0.0971	0.0032	1e-200	269086	43804808	TSH	TRUE	reported	ocme5s	0.3153	6	43837071	G	C	0.654501	-0.0329127	0.0735447	0.675556	Chronic myeloproliferative disease	TRUE	reported	8kbRKS	500434	0.00341007	920.736	153.809	29.1598	2480.02
6	rs9296422	C	G	0.2484	-0.0772	0.0033	1.65e-117	269086	43905816	TSH	TRUE	reported	ocme5s	0.2484	6	43938079	G	C	0.0574857	0.160847	0.0846741	0.202818	Chronic myeloproliferative disease	TRUE	reported	8kbRKS	500434	0.00202971	547.272	153.809	29.1598	2480.02
6	rs2031365	T	C	0.2809	0.0486	0.0032	5.374e-52	265384	87805592	TSH	TRUE	reported	ocme5s	0.2809	6	87095874	C	T	0.739249	-0.025333	0.0761097	0.275943	Chronic myeloproliferative disease	TRUE	reported	8kbRKS	500434	0.000868401	230.658	153.809	29.1598	2480.02
6	rs1969151	T	C	0.2131	0.0202	0.0035	1.238e-08	269086	106173926	TSH	TRUE	reported	ocme5s	0.2131	6	105726051	T	C	0.424093	0.0622977	0.0779364	0.740264	Chronic myeloproliferative disease	TRUE	reported	8kbRKS	500434	0.000123772	33.3091	153.809	29.1598	2480.02
6	rs1114707	T	C	0.3372	0.0207	0.0031	3.027e-11	263533	134509254	TSH	TRUE	reported	ocme5s	0.3372	6	134188116	T	C	0.385316	0.0631522	0.0727441	0.674431	Chronic myeloproliferative disease	TRUE	reported	8kbRKS	500434	0.000169164	44.5876	153.809	29.1598	2480.02
6	rs9497965	T	C	0.3956	0.0328	0.0029	9.027e-29	269133	148521292	TSH	TRUE	reported	ocme5s	0.3956	6	148200156	C	T	0.538214	-0.0443675	0.0720818	0.336899	Chronic myeloproliferative disease	TRUE	reported	8kbRKS	500434	0.000475093	127.923	153.809	29.1598	2480.02
6	rs3008019	T	G	0.2482	-0.0309	0.0033	2.533e-20	267222	166031097	TSH	TRUE	reported	ocme5s	0.2482	6	165617609	G	T	0.0450848	0.155737	0.0777184	0.26059	Chronic myeloproliferative disease	TRUE	reported	8kbRKS	500434	0.000328	87.677	153.809	29.1598	2480.02
6	rs1033701	A	G	0.2729	-0.1168	0.0032	1e-200	267222	166040859	TSH	TRUE	reported	ocme5s	0.2729	6	165627371	G	A	0.471175	0.0575462	0.0798622	0.239233	Chronic myeloproliferative disease	TRUE	reported	8kbRKS	500434	0.00496082	1332.24	153.809	29.1598	2480.02
6	rs9365939	A	G	0.4561	-0.0195	0.0029	1.991e-11	267222	166336825	TSH	TRUE	reported	ocme5s	0.4561	6	165923337	A	G	0.482309	-0.0498125	0.070898	0.639409	Chronic myeloproliferative disease	TRUE	reported	8kbRKS	500434	0.000169172	45.2137	153.809	29.1598	2480.02
6	rs751171	T	C	0.6647	-0.0358	0.0031	9.061e-31	263534	168819800	TSH	TRUE	reported	ocme5s	0.3353	6	168419120	T	C	0.238979	0.0817928	0.0694606	0.416647	Chronic myeloproliferative disease	TRUE	reported	8kbRKS	500434	0.000505809	133.364	153.809	29.1598	2480.02
7	rs4318967	T	C	0.5936	0.0191	0.0031	3.838e-10	269086	2345091	TSH	TRUE	reported	ocme5s	0.4064	7	2305456	T	C	0.0110388	-0.176204	0.0693317	0.333908	Chronic myeloproliferative disease	TRUE	reported	8kbRKS	500434	0.000141056	37.9612	153.809	29.1598	2480.02
7	rs10254690	T	C	0.5554	0.0168	0.0029	8.047e-09	268690	2673288	TSH	TRUE	reported	ocme5s	0.4446	7	2633654	C	T	0.507155	-0.0476071	0.0717759	0.656633	Chronic myeloproliferative disease	TRUE	reported	8kbRKS	500434	0.000124887	33.5598	153.809	29.1598	2480.02
7	rs706024	A	G	0.6129	-0.0198	0.003	3.155e-11	263529	16686940	TSH	TRUE	reported	ocme5s	0.3871	7	16647315	G	A	0.846261	0.0135369	0.069817	0.600823	Chronic myeloproliferative disease	TRUE	reported	8kbRKS	500434	0.000165268	43.5597	153.809	29.1598	2480.02
7	rs700750	A	C	0.6244	0.0308	0.003	3.153e-25	269082	46753491	TSH	TRUE	reported	ocme5s	0.3756	7	46713893	C	A	0.0923209	-0.12499	0.0742538	0.700031	Chronic myeloproliferative disease	TRUE	reported	8kbRKS	500434	0.000391565	105.404	153.809	29.1598	2480.02
7	rs1875057	A	G	0.3731	0.0172	0.003	8.739e-09	265384	65731855	TSH	TRUE	reported	ocme5s	0.3731	7	66266868	A	G	0.0253758	-0.166396	0.0744292	0.700969	Chronic myeloproliferative disease	TRUE	reported	8kbRKS	500434	0.000123847	32.8709	153.809	29.1598	2480.02
7	rs10263288	A	G	0.8919	-0.032	0.0046	5.367e-12	269086	79999442	TSH	TRUE	reported	ocme5s	0.1081	7	80370126	A	G	0.359196	-0.115664	0.126147	0.0803626	Chronic myeloproliferative disease	TRUE	reported	8kbRKS	500434	0.000179811	48.3928	153.809	29.1598	2480.02
7	rs62621812	A	G	0.0256	0.0798	0.0097	2.078e-16	261917	127015083	TSH	TRUE	reported	ocme5s	0.0256	7	127375029	G	A	0.736589	0.0587681	0.17471	0.0424626	Chronic myeloproliferative disease	TRUE	reported	8kbRKS	500434	0.000258337	67.6798	153.809	29.1598	2480.02
7	rs55837101	T	C	0.2249	0.0199	0.0035	1.751e-08	269086	129423136	TSH	TRUE	reported	ocme5s	0.2249	7	129783296	C	T	0.964807	0.00342745	0.0776815	0.262433	Chronic myeloproliferative disease	TRUE	reported	8kbRKS	500434	0.000120123	32.3271	153.809	29.1598	2480.02
8	rs2921053	C	G	0.4556	-0.0252	0.0031	1.478e-16	269086	8319963	TSH	TRUE	reported	ocme5s	0.4556	8	8462453	G	C	0.736451	-0.0230311	0.0684319	0.501727	Chronic myeloproliferative disease	TRUE	reported	8kbRKS	500434	0.000245516	66.0807	153.809	29.1598	2480.02
8	rs73226434	T	C	0.1738	-0.039	0.0038	1.233e-24	269086	23273497	TSH	TRUE	reported	ocme5s	0.1738	8	23415984	C	T	0.38266	-0.0807183	0.0924603	0.161297	Chronic myeloproliferative disease	TRUE	reported	8kbRKS	500434	0.000391292	105.332	153.809	29.1598	2480.02
8	rs4733121	A	T	0.4411	0.0211	0.0029	2.669e-13	269086	32322280	TSH	TRUE	reported	ocme5s	0.4411	8	32464764	A	T	0.673693	0.0296098	0.0703177	0.622059	Chronic myeloproliferative disease	TRUE	reported	8kbRKS	500434	0.000196695	52.9378	153.809	29.1598	2480.02
8	rs73234168	A	G	0.2565	-0.0605	0.0033	1.433e-75	269086	32433617	TSH	TRUE	reported	ocme5s	0.2565	8	32576099	G	A	0.103324	0.118536	0.0727684	0.326792	Chronic myeloproliferative disease	TRUE	reported	8kbRKS	500434	0.00124753	336.109	153.809	29.1598	2480.02
8	rs62506639	T	C	0.8097	-0.0271	0.0037	1.473e-13	269086	66902720	TSH	TRUE	reported	ocme5s	0.1903	8	65990485	T	C	0.746509	0.0274333	0.0848679	0.200348	Chronic myeloproliferative disease	TRUE	reported	8kbRKS	500434	0.000199323	53.6453	153.809	29.1598	2480.02
8	rs9772642	T	C	0.7023	-0.0285	0.0032	1.839e-19	269086	70356451	TSH	TRUE	reported	ocme5s	0.2977	8	69444216	T	C	0.837265	0.0151427	0.0737252	0.30587	Chronic myeloproliferative disease	TRUE	reported	8kbRKS	500434	0.000294694	79.3207	153.809	29.1598	2480.02
8	rs1968555	C	G	0.3595	-0.0194	0.003	1.669e-10	269086	70411296	TSH	TRUE	reported	ocme5s	0.3595	8	69499061	G	C	0.576655	0.0384483	0.0688695	0.446221	Chronic myeloproliferative disease	TRUE	reported	8kbRKS	500434	0.000155383	41.8175	153.809	29.1598	2480.02
8	rs396483	T	C	0.3033	0.0206	0.0032	7.734e-11	269086	81389444	TSH	TRUE	reported	ocme5s	0.3033	8	80477209	C	T	0.566574	0.0453074	0.0790562	0.246795	Chronic myeloproliferative disease	TRUE	reported	8kbRKS	500434	0.000153984	41.4411	153.809	29.1598	2480.02
8	rs17729624	A	G	0.0998	0.0341	0.0048	1.721e-12	269086	92444274	TSH	TRUE	reported	ocme5s	0.0998	8	91432046	G	A	0.413257	0.123232	0.150618	0.053151	Chronic myeloproliferative disease	TRUE	reported	8kbRKS	500434	0.000187523	50.4688	153.809	29.1598	2480.02
8	rs3134107	A	G	0.1786	-0.0231	0.0038	1.111e-09	267752	110103867	TSH	TRUE	reported	ocme5s	0.1786	8	109091638	G	A	0.51148	0.0584769	0.089069	0.180321	Chronic myeloproliferative disease	TRUE	reported	8kbRKS	500434	0.000137995	36.9533	153.809	29.1598	2480.02
8	rs72682433	T	C	0.8965	-0.035	0.0048	2.317e-13	269086	120112818	TSH	TRUE	reported	ocme5s	0.1035	8	119100579	T	C	0.968853	0.00424214	0.10864	0.113304	Chronic myeloproliferative disease	TRUE	reported	8kbRKS	500434	0.00019755	53.168	153.809	29.1598	2480.02
8	rs78404781	A	G	0.9865	0.1834	0.0155	2.863e-32	238393	133869543	TSH	TRUE	reported	ocme5s	0.0135	8	132857298	A	G	0.142821	-0.413734	0.282342	0.0155245	Chronic myeloproliferative disease	TRUE	reported	8kbRKS	500434	0.000586931	140.001	153.809	29.1598	2480.02
8	rs114322847	T	C	0.025	-0.1608	0.0097	2.844e-61	261459	133883671	TSH	TRUE	reported	ocme5s	0.025	8	132871426	C	T	0.968321	-0.00876739	0.22076	0.0231602	Chronic myeloproliferative disease	TRUE	reported	8kbRKS	500434	0.00104995	274.805	153.809	29.1598	2480.02
8	rs79496463	T	C	0.043	0.046	0.0078	3.006e-09	267516	133917088	TSH	TRUE	reported	ocme5s	0.043	8	132904843	C	T	0.587151	0.131081	0.241415	0.0194208	Chronic myeloproliferative disease	TRUE	reported	8kbRKS	500434	0.000129993	34.7795	153.809	29.1598	2480.02
9	rs10758530	A	G	0.0547	0.0513	0.0069	1.336e-13	269086	3890478	TSH	TRUE	reported	ocme5s	0.0547	9	3890478	A	G	0.325313	-0.138944	0.141261	0.934891	Chronic myeloproliferative disease	TRUE	reported	8kbRKS	500434	0.000205379	55.2756	153.809	29.1598	2480.02
9	rs117096139	T	C	0.0342	-0.0474	0.0084	1.467e-08	259580	4040454	TSH	TRUE	reported	ocme5s	0.0342	9	4040454	C	T	0.804387	0.0532825	0.215133	0.0265498	Chronic myeloproliferative disease	TRUE	reported	8kbRKS	500434	0.000122652	31.8416	153.809	29.1598	2480.02
9	rs10814881	A	C	0.4427	-0.0288	0.0029	2.166e-23	269086	4208914	TSH	TRUE	reported	ocme5s	0.4427	9	4208914	C	A	0.674971	-0.030107	0.0717969	0.344136	Chronic myeloproliferative disease	TRUE	reported	8kbRKS	500434	0.000366386	98.6247	153.809	29.1598	2480.02
9	rs10814915	T	C	0.4385	0.0516	0.0029	8.798e-70	263534	4290544	TSH	TRUE	reported	ocme5s	0.4385	9	4290544	T	C	0.29848	-0.0711308	0.0684148	0.544442	Chronic myeloproliferative disease	TRUE	reported	8kbRKS	500434	0.0011999	316.592	153.809	29.1598	2480.02
9	rs9298749	A	C	0.6132	-0.0317	0.003	3.495e-26	269086	16214340	TSH	TRUE	reported	ocme5s	0.3868	9	16214342	A	C	0.104143	0.111867	0.068837	0.468625	Chronic myeloproliferative disease	TRUE	reported	8kbRKS	500434	0.000414768	111.654	153.809	29.1598	2480.02
9	rs13286806	A	G	0.4163	-0.0181	0.003	1.424e-09	264864	88696599	TSH	TRUE	reported	ocme5s	0.4163	9	86081684	A	G	0.0410166	0.1428	0.0698847	0.598406	Chronic myeloproliferative disease	TRUE	reported	8kbRKS	500434	0.000137414	36.4008	153.809	29.1598	2480.02
9	rs925489	T	C	0.6528	0.0749	0.003	4.5e-138	271027	100546600	TSH	TRUE	reported	ocme5s	0.3472	9	97784318	C	T	0.738231	-0.0239515	0.0716689	0.653439	Chronic myeloproliferative disease	TRUE	reported	8kbRKS	500434	0.00229462	623.33	153.809	29.1598	2480.02
9	rs10123643	T	C	0.2686	0.018	0.0032	2.271e-08	269086	100988164	TSH	TRUE	reported	ocme5s	0.2686	9	98225882	C	T	0.752624	-0.0237541	0.0753666	0.282261	Chronic myeloproliferative disease	TRUE	reported	8kbRKS	500434	0.000117572	31.6404	153.809	29.1598	2480.02
9	rs7857897	A	G	0.5485	-0.023	0.0029	1.829e-15	269086	127118550	TSH	TRUE	reported	ocme5s	0.4515	9	124356271	G	A	0.230533	-0.0819092	0.0683155	0.524058	Chronic myeloproliferative disease	TRUE	reported	8kbRKS	500434	0.000233704	62.9008	153.809	29.1598	2480.02
9	rs3808798	T	G	0.2935	-0.0194	0.0032	8.362e-10	269086	134515552	TSH	TRUE	reported	ocme5s	0.2935	9	131640165	G	T	0.988248	-0.00108565	0.0737082	0.305388	Chronic myeloproliferative disease	TRUE	reported	8kbRKS	500434	0.000136569	36.7536	153.809	29.1598	2480.02
9	rs554833	T	C	0.3491	0.0418	0.003	8.538e-44	269086	136147160	TSH	TRUE	reported	ocme5s	0.3491	9	136147160	C	T	0.170864	0.0942358	0.0688137	0.562307	Chronic myeloproliferative disease	TRUE	reported	8kbRKS	500434	0.000720951	194.136	153.809	29.1598	2480.02	TRUE	rs554833	rs576123
10	rs17481499	T	C	0.1696	0.0459	0.0038	9.133e-33	265384	8576721	TSH	TRUE	reported	ocme5s	0.1696	10	8534758	C	T	0.439616	-0.0693955	0.0897925	0.173924	Chronic myeloproliferative disease	TRUE	reported	8kbRKS	500434	0.000549471	145.9	153.809	29.1598	2480.02
10	rs12783458	C	G	0.6274	0.0226	0.003	5.565e-14	269086	24422479	TSH	TRUE	reported	ocme5s	0.3726	10	24133550	C	G	0.496131	0.0469605	0.0689997	0.451666	Chronic myeloproliferative disease	TRUE	reported	8kbRKS	500434	0.000210859	56.7507	153.809	29.1598	2480.02
10	rs4933466	A	G	0.6025	0.033	0.003	2.665e-28	264718	89849519	TSH	TRUE	reported	ocme5s	0.3975	10	88089762	A	G	0.202424	0.0886796	0.0695704	0.428183	Chronic myeloproliferative disease	TRUE	reported	8kbRKS	500434	0.000456881	120.999	153.809	29.1598	2480.02
10	rs4934383	T	C	0.6616	-0.0228	0.0031	8.636e-14	265414	89982343	TSH	TRUE	reported	ocme5s	0.3384	10	88222586	C	T	0.00241257	0.226359	0.0746053	0.703458	Chronic myeloproliferative disease	TRUE	reported	8kbRKS	500434	0.000203767	54.0932	153.809	29.1598	2480.02
10	rs1342454	A	G	0.0341	0.0548	0.0083	4.362e-11	261917	90193131	TSH	TRUE	reported	ocme5s	0.0341	10	88433374	G	A	0.309898	-0.247987	0.244217	0.0196158	Chronic myeloproliferative disease	TRUE	reported	8kbRKS	500434	0.000166406	43.5915	153.809	29.1598	2480.02
10	rs10748781	A	C	0.5743	-0.059	0.003	1.974e-87	264864	101283330	TSH	TRUE	reported	ocme5s	0.4257	10	99523573	C	A	0.758314	-0.0220791	0.0717565	0.652091	Chronic myeloproliferative disease	TRUE	reported	8kbRKS	500434	0.00145816	386.775	153.809	29.1598	2480.02
10	rs11190335	A	G	0.4156	0.0166	0.003	2.794e-08	269086	101705896	TSH	TRUE	reported	ocme5s	0.4156	10	99946139	G	A	0.474451	-0.0491229	0.0686788	0.44975	Chronic myeloproliferative disease	TRUE	reported	8kbRKS	500434	0.000113771	30.6176	153.809	29.1598	2480.02
10	rs1931666	A	T	0.6862	-0.0181	0.0033	3.522e-08	269086	116124777	TSH	TRUE	reported	ocme5s	0.3138	10	114365018	A	T	0.90018	-0.0090701	0.0723101	0.340708	Chronic myeloproliferative disease	TRUE	reported	8kbRKS	500434	0.000111787	30.0833	153.809	29.1598	2480.02
11	rs11602347	C	G	0.5976	-0.0239	0.0031	9.197e-15	261550	2176852	TSH	TRUE	reported	ocme5s	0.4024	11	2155622	C	G	0.176365	0.0966523	0.0714866	0.357347	Chronic myeloproliferative disease	TRUE	reported	8kbRKS	500434	0.000227206	59.4387	153.809	29.1598	2480.02
11	rs179785	A	G	0.4835	0.0182	0.0029	4.347e-10	263534	2781519	TSH	TRUE	reported	ocme5s	0.4835	11	2760289	G	A	0.929636	0.00601394	0.0681057	0.491823	Chronic myeloproliferative disease	TRUE	reported	8kbRKS	500434	0.000149433	39.3861	153.809	29.1598	2480.02
11	rs11038357	A	T	0.2845	-0.0652	0.0032	1.26e-92	269086	45237858	TSH	TRUE	reported	ocme5s	0.2845	11	45216307	T	A	0.768645	-0.0217185	0.0738355	0.303475	Chronic myeloproliferative disease	TRUE	reported	8kbRKS	500434	0.0015404	415.138	153.809	29.1598	2480.02
11	rs2581928	A	G	0.2653	-0.0222	0.0033	8.69e-12	270270	57202790	TSH	TRUE	reported	ocme5s	0.2653	11	57435317	A	G	0.650915	0.0342877	0.0757754	0.716969	Chronic myeloproliferative disease	TRUE	reported	8kbRKS	500434	0.00016742	45.2559	153.809	29.1598	2480.02
11	rs2229738	T	C	0.0946	-0.0394	0.0055	8.409e-13	265071	68562328	TSH	TRUE	reported	ocme5s	0.0946	11	68794860	C	T	0.121077	-0.149415	0.0963799	0.155541	Chronic myeloproliferative disease	TRUE	reported	8kbRKS	500434	0.000193562	51.3173	153.809	29.1598	2480.02
11	rs10751136	A	G	0.5022	0.0191	0.0029	3.89e-11	269086	85910309	TSH	TRUE	reported	ocme5s	0.4978	11	86199267	G	A	0.154829	0.0992518	0.0697639	0.414358	Chronic myeloproliferative disease	TRUE	reported	8kbRKS	500434	0.000161179	43.3778	153.809	29.1598	2480.02
11	rs11605461	A	G	0.4755	-0.0388	0.0029	6.913e-41	263534	115053011	TSH	TRUE	reported	ocme5s	0.4755	11	115182291	A	G	0.0327665	-0.146293	0.0685236	0.542184	Chronic myeloproliferative disease	TRUE	reported	8kbRKS	500434	0.000678791	179.005	153.809	29.1598	2480.02
11	rs11221835	T	C	0.2335	-0.0221	0.0034	1.333e-10	269086	129649413	TSH	TRUE	reported	ocme5s	0.2335	11	129779518	T	C	0.979544	-0.002232	0.0870517	0.812401	Chronic myeloproliferative disease	TRUE	reported	8kbRKS	500434	0.000156988	42.2497	153.809	29.1598	2480.02
12	rs7955258	A	G	0.4162	-0.0473	0.003	1.965e-54	264899	570947	TSH	TRUE	reported	ocme5s	0.4162	12	461781	A	G	0.816581	-0.0161274	0.0695316	0.422107	Chronic myeloproliferative disease	TRUE	reported	8kbRKS	500434	0.000937545	248.586	153.809	29.1598	2480.02
12	rs10849108	A	G	0.1772	-0.0279	0.0038	4.247e-13	263534	604621	TSH	TRUE	reported	ocme5s	0.1772	12	495455	G	A	0.701518	-0.0341785	0.0891755	0.184336	Chronic myeloproliferative disease	TRUE	reported	8kbRKS	500434	0.000204511	53.9061	153.809	29.1598	2480.02
12	rs149363012	T	C	0.0211	0.1247	0.0117	1.899e-26	234027	670520	TSH	TRUE	reported	ocme5s	0.0211	12	561354	C	T	0.467408	0.724239	0.996608	0.00134049	Chronic myeloproliferative disease	TRUE	reported	8kbRKS	500434	0.000485159	113.595	153.809	29.1598	2480.02
12	rs10743983	A	G	0.5451	-0.018	0.0029	7.231e-10	269086	12549141	TSH	TRUE	reported	ocme5s	0.4549	12	12396207	A	G	0.327423	-0.0668113	0.0682223	0.497241	Chronic myeloproliferative disease	TRUE	reported	8kbRKS	500434	0.000143151	38.5253	153.809	29.1598	2480.02
12	rs11830037	A	C	0.0765	0.04	0.0055	3.415e-13	267753	48157371	TSH	TRUE	reported	ocme5s	0.0765	12	47763588	C	A	0.757028	-0.0369465	0.119419	0.0883727	Chronic myeloproliferative disease	TRUE	reported	8kbRKS	500434	0.000197503	52.8922	153.809	29.1598	2480.02
12	rs7315310	A	G	0.4034	-0.0203	0.003	1.249e-11	269086	53331144	TSH	TRUE	reported	ocme5s	0.4034	12	52937360	A	G	0.672675	0.0293178	0.0693945	0.564661	Chronic myeloproliferative disease	TRUE	reported	8kbRKS	500434	0.000170131	45.7874	153.809	29.1598	2480.02
12	rs10878984	T	C	0.3497	-0.0213	0.003	2.078e-12	269086	69828534	TSH	TRUE	reported	ocme5s	0.3497	12	69434754	C	T	0.092555	0.12013	0.0714182	0.363018	Chronic myeloproliferative disease	TRUE	reported	8kbRKS	500434	0.000187303	50.4096	153.809	29.1598	2480.02
12	rs61938844	A	G	0.0284	0.1721	0.0097	5.524e-71	266846	96583858	TSH	TRUE	reported	ocme5s	0.0284	12	96190080	G	A	0.558968	-0.212173	0.363076	0.00879612	Chronic myeloproliferative disease	TRUE	reported	8kbRKS	500434	0.00117827	314.786	153.809	29.1598	2480.02
12	rs3184504	T	C	0.4865	0.0301	0.0029	2.472e-25	269086	111884608	TSH	TRUE	reported	ocme5s	0.4865	12	111446804	T	C	0.054449	0.133451	0.0693883	0.593312	Chronic myeloproliferative disease	TRUE	reported	8kbRKS	500434	0.000400195	107.729	153.809	29.1598	2480.02
13	rs17462267	A	C	0.7288	-0.0365	0.0033	6.082e-29	268521	24787025	TSH	TRUE	reported	ocme5s	0.2712	13	24212887	A	C	0.143189	-0.109698	0.0749291	0.295054	Chronic myeloproliferative disease	TRUE	reported	8kbRKS	500434	0.000455388	122.336	153.809	29.1598	2480.02
13	rs9537312	T	C	0.2063	-0.0235	0.0036	4.366e-11	263534	33942308	TSH	TRUE	reported	ocme5s	0.2063	13	33368171	T	C	0.470093	0.0571722	0.0791501	0.755711	Chronic myeloproliferative disease	TRUE	reported	8kbRKS	500434	0.000161668	42.6116	153.809	29.1598	2480.02
13	rs2282026	A	G	0.5295	-0.0166	0.0029	8.053e-09	269086	41381077	TSH	TRUE	reported	ocme5s	0.4705	13	40806941	G	A	0.331336	-0.0666542	0.0686147	0.559994	Chronic myeloproliferative disease	TRUE	reported	8kbRKS	500434	0.000121752	32.7655	153.809	29.1598	2480.02
13	rs568995	A	G	0.2148	0.034	0.0035	7.422e-22	270964	51170010	TSH	TRUE	reported	ocme5s	0.2148	13	50595874	A	G	0.0677891	-0.13645	0.0747096	0.697478	Chronic myeloproliferative disease	TRUE	reported	8kbRKS	500434	0.000348144	94.3667	153.809	29.1598	2480.02
13	rs4885687	T	G	0.7344	0.0258	0.0033	5.959e-15	270966	80561254	TSH	TRUE	reported	ocme5s	0.2656	13	79987119	G	T	0.726788	-0.0272738	0.0780586	0.744995	Chronic myeloproliferative disease	TRUE	reported	8kbRKS	500434	0.000225527	61.1235	153.809	29.1598	2480.02
13	rs9521826	A	G	0.7318	0.025	0.0033	1.881e-14	264718	111193959	TSH	TRUE	reported	ocme5s	0.2682	13	110541612	A	G	0.664926	0.0359117	0.0829133	0.213582	Chronic myeloproliferative disease	TRUE	reported	8kbRKS	500434	0.000216758	57.3917	153.809	29.1598	2480.02
14	rs12436555	A	G	0.163	-0.0216	0.0039	3.536e-08	269086	24634825	TSH	TRUE	reported	ocme5s	0.163	14	24165616	G	A	0.618465	-0.0540144	0.108457	0.111653	Chronic myeloproliferative disease	TRUE	reported	8kbRKS	500434	0.000113982	30.6743	153.809	29.1598	2480.02
14	rs1755770	T	C	0.6013	-0.0246	0.003	1.725e-16	269086	36666760	TSH	TRUE	reported	ocme5s	0.3987	14	36197554	C	T	0.285177	-0.0773624	0.0723851	0.669687	Chronic myeloproliferative disease	TRUE	reported	8kbRKS	500434	0.000249821	67.2395	153.809	29.1598	2480.02
14	rs116909374	T	C	0.0362	-0.1589	0.0085	1.109e-78	262674	36738361	TSH	TRUE	reported	ocme5s	0.0362	14	36269155	C	T	0.959956	-0.0100099	0.199365	0.0306561	Chronic myeloproliferative disease	TRUE	reported	8kbRKS	500434	0.00132866	349.467	153.809	29.1598	2480.02
14	rs12892248	A	G	0.1249	0.0254	0.0044	7.481e-09	269086	36994369	TSH	TRUE	reported	ocme5s	0.1249	14	36525164	G	A	0.0743789	-0.175809	0.0985327	0.140574	Chronic myeloproliferative disease	TRUE	reported	8kbRKS	500434	0.000123828	33.3241	153.809	29.1598	2480.02
14	rs11625251	C	G	0.9137	-0.0672	0.0052	1.467e-38	263534	81407891	TSH	TRUE	reported	ocme5s	0.0863	14	80941547	C	G	0.504329	0.089252	0.133672	0.0714578	Chronic myeloproliferative disease	TRUE	reported	8kbRKS	500434	0.000633315	167.005	153.809	29.1598	2480.02
14	rs8022931	C	G	0.5365	-0.0485	0.0029	1.583e-62	269086	81613138	TSH	TRUE	reported	ocme5s	0.4635	14	81146794	C	G	0.11828	0.109989	0.0704142	0.378675	Chronic myeloproliferative disease	TRUE	reported	8kbRKS	500434	0.00103835	279.695	153.809	29.1598	2480.02
14	rs12893275	T	C	0.0904	-0.0392	0.0051	1.321e-14	267437	81737929	TSH	TRUE	reported	ocme5s	0.0904	14	81271585	C	T	0.73696	-0.0434274	0.129294	0.0749672	Chronic myeloproliferative disease	TRUE	reported	8kbRKS	500434	0.000220859	59.0784	153.809	29.1598	2480.02
14	rs2295727	A	G	0.934	-0.0332	0.0059	1.509e-08	262925	92600785	TSH	TRUE	reported	ocme5s	0.066	14	92134441	A	G	0.676016	-0.0646174	0.154622	0.052484	Chronic myeloproliferative disease	TRUE	reported	8kbRKS	500434	0.000120417	31.6642	153.809	29.1598	2480.02
14	rs768356	T	C	0.7996	-0.0741	0.0036	1.35e-92	266599	93576543	TSH	TRUE	reported	ocme5s	0.2004	14	93110198	T	C	0.591334	0.0482855	0.0899332	0.179694	Chronic myeloproliferative disease	TRUE	reported	8kbRKS	500434	0.00158666	423.67	153.809	29.1598	2480.02
14	rs12889167	T	C	0.5545	0.039	0.0029	1.198e-40	269086	105219976	TSH	TRUE	reported	ocme5s	0.4455	14	104753639	T	C	0.555369	0.0402184	0.0681976	0.499087	Chronic myeloproliferative disease	TRUE	reported	8kbRKS	500434	0.000671661	180.855	153.809	29.1598	2480.02
15	rs78218421	T	C	0.0627	0.044	0.0062	9.052e-13	269086	35962399	TSH	TRUE	reported	ocme5s	0.0627	15	35670198	C	T	0.918025	-0.0136425	0.132553	0.0711033	Chronic myeloproliferative disease	TRUE	reported	8kbRKS	500434	0.000187133	50.3638	153.809	29.1598	2480.02
15	rs1044474	A	G	0.5499	0.0256	0.0029	9.713e-19	265415	40845952	TSH	TRUE	reported	ocme5s	0.4501	15	40553753	A	G	0.578049	0.0391715	0.0704226	0.375095	Chronic myeloproliferative disease	TRUE	reported	8kbRKS	500434	0.000293515	77.9257	153.809	29.1598	2480.02
15	rs17477923	T	C	0.7483	0.0609	0.0033	7.59e-75	269086	49711185	TSH	TRUE	reported	ocme5s	0.2517	15	49418988	T	C	0.336562	0.0710959	0.0739826	0.308637	Chronic myeloproliferative disease	TRUE	reported	8kbRKS	500434	0.00126406	340.568	153.809	29.1598	2480.02
15	rs6494466	A	G	0.263	-0.0198	0.0033	2.076e-09	263534	64508763	TSH	TRUE	reported	ocme5s	0.263	15	64216564	G	A	0.693204	-0.0313173	0.0793826	0.237589	Chronic myeloproliferative disease	TRUE	reported	8kbRKS	500434	0.000136586	35.9997	153.809	29.1598	2480.02
15	rs11857151	C	G	0.6791	0.049	0.0031	6.558e-57	269086	89112877	TSH	TRUE	reported	ocme5s	0.3209	15	88569646	C	G	0.604617	0.0373771	0.0721883	0.33657	Chronic myeloproliferative disease	TRUE	reported	8kbRKS	500434	0.00092763	249.842	153.809	29.1598	2480.02
16	rs1045476	A	G	0.1788	0.0434	0.0039	2.553e-29	269086	4015313	TSH	TRUE	reported	ocme5s	0.1788	16	3965312	A	G	0.248201	-0.10106	0.0875183	0.812683	Chronic myeloproliferative disease	TRUE	reported	8kbRKS	500434	0.000460002	123.836	153.809	29.1598	2480.02
16	rs4785953	A	G	0.8726	-0.0324	0.0043	7.535e-14	270268	4154851	TSH	TRUE	reported	ocme5s	0.1274	16	4104850	A	G	0.0726424	0.181935	0.101353	0.129677	Chronic myeloproliferative disease	TRUE	reported	8kbRKS	500434	0.000210023	56.7741	153.809	29.1598	2480.02
16	rs30233	A	G	0.5663	-0.0321	0.003	1.534e-27	263534	14400309	TSH	TRUE	reported	ocme5s	0.4337	16	14306452	G	A	0.873429	0.0110761	0.0695282	0.58749	Chronic myeloproliferative disease	TRUE	reported	8kbRKS	500434	0.000434252	114.489	153.809	29.1598	2480.02
16	rs78856554	A	G	0.0916	0.0377	0.0051	9.037e-14	269086	23293279	TSH	TRUE	reported	ocme5s	0.0916	16	23281958	G	A	0.378483	-0.130198	0.147835	0.055099	Chronic myeloproliferative disease	TRUE	reported	8kbRKS	500434	0.000203031	54.6436	153.809	29.1598	2480.02
16	rs11641216	A	G	0.6059	0.0162	0.003	4.961e-08	266846	28893532	TSH	TRUE	reported	ocme5s	0.3941	16	28882211	A	G	0.364406	0.0629148	0.0693658	0.413029	Chronic myeloproliferative disease	TRUE	reported	8kbRKS	500434	0.000109265	29.1598	153.809	29.1598	2480.02
16	rs73575083	A	G	0.6747	0.0923	0.0031	3.03e-199	269086	79747855	TSH	TRUE	reported	ocme5s	0.3253	16	79713958	A	G	0.134104	-0.109907	0.0733637	0.310441	Chronic myeloproliferative disease	TRUE	reported	8kbRKS	500434	0.00328368	886.496	153.809	29.1598	2480.02
16	rs184629047	T	C	0.0152	0.0782	0.013	1.675e-09	258390	79758912	TSH	TRUE	reported	ocme5s	0.0152	16	79725015	C	T	0.788524	0.096887	0.361213	0.00831664	Chronic myeloproliferative disease	TRUE	reported	8kbRKS	500434	0.00014002	36.1846	153.809	29.1598	2480.02
16	rs9928281	A	G	0.8914	-0.0344	0.005	7.935e-12	269086	79862813	TSH	TRUE	reported	ocme5s	0.1086	16	79828916	A	G	0.968575	0.00404507	0.102677	0.126124	Chronic myeloproliferative disease	TRUE	reported	8kbRKS	500434	0.000175877	47.334	153.809	29.1598	2480.02
17	rs9889941	A	C	0.7036	0.0184	0.0032	7.3e-09	264972	6565644	TSH	TRUE	reported	ocme5s	0.2964	17	6662325	A	C	0.524476	-0.0493995	0.077616	0.266335	Chronic myeloproliferative disease	TRUE	reported	8kbRKS	500434	0.000124762	33.0623	153.809	29.1598	2480.02
17	rs199528	T	C	0.2025	0.0403	0.0036	4.993e-29	269086	44843136	TSH	TRUE	reported	ocme5s	0.2025	17	46765770	C	T	0.586478	-0.0644072	0.118407	0.0860582	Chronic myeloproliferative disease	TRUE	reported	8kbRKS	500434	0.000465492	125.315	153.809	29.1598	2480.02
17	rs35073649	T	C	0.3795	0.0248	0.003	4.558e-17	269086	47422510	TSH	TRUE	reported	ocme5s	0.3795	17	49345148	C	T	0.931422	0.00592087	0.0688026	0.427381	Chronic myeloproliferative disease	TRUE	reported	8kbRKS	500434	0.000253898	68.3373	153.809	29.1598	2480.02
17	rs113599227	T	C	0.0444	-0.0837	0.0074	9.309e-30	269086	59344639	TSH	TRUE	reported	ocme5s	0.0444	17	61267278	C	T	0.380704	-0.145992	0.166544	0.0427866	Chronic myeloproliferative disease	TRUE	reported	8kbRKS	500434	0.000475215	127.933	153.809	29.1598	2480.02
17	rs7211380	A	G	0.9292	0.0472	0.0056	5.197e-17	263534	64206768	TSH	TRUE	reported	ocme5s	0.0708	17	66210650	A	G	0.694805	-0.0443525	0.113045	0.0984483	Chronic myeloproliferative disease	TRUE	reported	8kbRKS	500434	0.000269497	71.0403	153.809	29.1598	2480.02
17	rs1042673	A	G	0.5406	-0.043	0.0029	9.413e-50	269134	70121339	TSH	TRUE	reported	ocme5s	0.4594	17	72125198	A	G	0.696806	0.0268467	0.0689021	0.422824	Chronic myeloproliferative disease	TRUE	reported	8kbRKS	500434	0.00081624	219.856	153.809	29.1598	2480.02
17	rs4793439	T	C	0.4692	0.0407	0.0029	3.566e-45	269086	70382694	TSH	TRUE	reported	ocme5s	0.4692	17	72386553	T	C	0.310947	0.0696745	0.0687642	0.560095	Chronic myeloproliferative disease	TRUE	reported	8kbRKS	500434	0.000731449	196.965	153.809	29.1598	2480.02
18	rs879736	T	C	0.1678	0.0259	0.0039	4.235e-11	269086	13568847	TSH	TRUE	reported	ocme5s	0.1678	18	13568848	C	T	0.460693	0.0596634	0.0808769	0.232962	Chronic myeloproliferative disease	TRUE	reported	8kbRKS	500434	0.000163873	44.1029	153.809	29.1598	2480.02
18	rs6567094	A	G	0.5543	0.0309	0.0029	2.222e-26	269086	57180531	TSH	TRUE	reported	ocme5s	0.4457	18	59513299	G	A	0.841489	-0.0137943	0.068975	0.582562	Chronic myeloproliferative disease	TRUE	reported	8kbRKS	500434	0.000421742	113.532	153.809	29.1598	2480.02
19	rs35324752	T	G	0.3598	-0.0198	0.0031	1.29e-10	264500	5280270	TSH	TRUE	reported	ocme5s	0.3598	19	5280259	G	T	0.700726	0.0277982	0.072327	0.337329	Chronic myeloproliferative disease	TRUE	reported	8kbRKS	500434	0.000154211	40.7947	153.809	29.1598	2480.02
19	rs7248104	A	G	0.4062	-0.0584	0.003	3.201e-87	261188	7224431	TSH	TRUE	reported	ocme5s	0.4062	19	7224420	G	A	0.26048	0.0775353	0.0689045	0.43435	Chronic myeloproliferative disease	TRUE	reported	8kbRKS	500434	0.00144877	378.948	153.809	29.1598	2480.02
19	rs4608435	T	G	0.2627	-0.0231	0.0033	3.625e-12	261188	7235137	TSH	TRUE	reported	ocme5s	0.2627	19	7235126	G	T	0.592863	-0.0414872	0.0775908	0.263819	Chronic myeloproliferative disease	TRUE	reported	8kbRKS	500434	0.000187569	48.9996	153.809	29.1598	2480.02
19	rs36259	A	G	0.7565	-0.0247	0.0035	1.86e-12	254726	8326904	TSH	TRUE	reported	ocme5s	0.2435	19	8262020	G	A	0.33718	0.0748964	0.0780372	0.742726	Chronic myeloproliferative disease	TRUE	reported	8kbRKS	500434	0.000195479	49.8029	153.809	29.1598	2480.02
19	rs1496627	A	C	0.5794	0.0212	0.0029	5.307e-13	269086	31864066	TSH	TRUE	reported	ocme5s	0.4206	19	31373160	C	A	0.958211	-0.00369129	0.0704463	0.628296	Chronic myeloproliferative disease	TRUE	reported	8kbRKS	500434	0.000198563	53.4407	153.809	29.1598	2480.02
19	rs11670562	T	C	0.7431	-0.0201	0.0034	2.917e-09	262175	45743640	TSH	TRUE	reported	ocme5s	0.2569	19	45240382	T	C	0.218575	0.0919374	0.074726	0.294862	Chronic myeloproliferative disease	TRUE	reported	8kbRKS	500434	0.000133286	34.9487	153.809	29.1598	2480.02
19	rs11672947	T	C	0.392	-0.0236	0.0031	1.363e-14	254383	55770794	TSH	TRUE	reported	ocme5s	0.392	19	55259426	T	C	0.579117	-0.0380872	0.0686657	0.570041	Chronic myeloproliferative disease	TRUE	reported	8kbRKS	500434	0.000227779	57.9558	153.809	29.1598	2480.02
20	rs1883806	T	G	0.3918	0.0198	0.0032	5.207e-10	262611	2675822	TSH	TRUE	reported	ocme5s	0.3918	20	2695176	G	T	0.801994	-0.0178943	0.071358	0.352659	Chronic myeloproliferative disease	TRUE	reported	8kbRKS	500434	0.000145765	38.2849	153.809	29.1598	2480.02
20	rs6133344	T	C	0.5121	-0.024	0.0029	1.427e-16	270934	6682651	TSH	TRUE	reported	ocme5s	0.4879	20	6702004	C	T	0.962517	0.00324357	0.0690192	0.524611	Chronic myeloproliferative disease	TRUE	reported	8kbRKS	500434	0.000252728	68.4894	153.809	29.1598	2480.02
20	rs1203930	A	G	0.2193	-0.0652	0.0035	1.084e-78	265475	22590835	TSH	TRUE	reported	ocme5s	0.2193	20	22610197	A	G	0.712454	-0.0308163	0.0836121	0.791256	Chronic myeloproliferative disease	TRUE	reported	8kbRKS	500434	0.00130547	347.021	153.809	29.1598	2480.02
20	rs139242164	T	G	0.0106	0.1158	0.0158	2.545e-13	257795	57457908	TSH	TRUE	reported	ocme5s	0.0106	20	58882853	G	T	0.259821	-1.0316	0.915503	0.00141899	Chronic myeloproliferative disease	TRUE	reported	8kbRKS	500434	0.000208323	53.7155	153.809	29.1598	2480.02
22	rs5997969	T	C	0.3342	0.0252	0.0031	3.99e-16	266397	31790014	TSH	TRUE	reported	ocme5s	0.3342	22	31394028	T	C	0.985581	-0.00125988	0.0697148	0.606655	Chronic myeloproliferative disease	TRUE	reported	8kbRKS	500434	0.000247994	66.0807	153.809	29.1598	2480.02
23	rs7879731	A	C	0.4063	0.0331	0.0043	1.806e-14	77049.9	3613573	TSH	TRUE	reported	ocme5s	0.4063	23	3695532	C	A	0.567273	0.0322251	0.0563304	0.389547	Chronic myeloproliferative disease	TRUE	reported	8kbRKS	500434	0.000768446	59.2527	153.809	29.1598	2480.02
1	rs35604552	T	C	0.2591	-0.023	0.0036	1.217e-10	263576	10714436	TSH	TRUE	reported	ocme5s	0.2591	1	10654379	C	T	0.327565	-0.0303076	0.0309567	0.258453	Myeloproliferative diseases (CML excluded)	TRUE	reported	ZhkW2p	500117	0.000154838	40.8176	153.809	29.1598	2480.02
1	rs9729157	T	C	0.6356	0.0222	0.003	1.762e-13	261448	19618601	TSH	TRUE	reported	ocme5s	0.3644	1	19292107	C	T	0.91856	0.00287692	0.0281368	0.647555	Myeloproliferative diseases (CML excluded)	TRUE	reported	ZhkW2p	500117	0.000209405	54.7596	153.809	29.1598	2480.02
1	rs7529705	A	G	0.3744	0.053	0.003	9.076e-71	265816	19720092	TSH	TRUE	reported	ocme5s	0.3744	1	19393598	G	A	0.255355	-0.0324043	0.0284888	0.341428	Myeloproliferative diseases (CML excluded)	TRUE	reported	ZhkW2p	500117	0.00117278	312.109	153.809	29.1598	2480.02
1	rs10799824	A	G	0.1561	-0.1187	0.004	5.12e-194	260264	19841174	TSH	TRUE	reported	ocme5s	0.1561	1	19514680	G	A	0.705953	-0.0154783	0.0410243	0.121744	Myeloproliferative diseases (CML excluded)	TRUE	reported	ZhkW2p	500117	0.0033721	880.599	153.809	29.1598	2480.02
1	rs10914681	T	C	0.2465	0.0225	0.0034	2.34e-11	265526	33776154	TSH	TRUE	reported	ocme5s	0.2465	1	33310553	C	T	0.239252	-0.0404262	0.0343509	0.189256	Myeloproliferative diseases (CML excluded)	TRUE	reported	ZhkW2p	500117	0.000164903	43.7929	153.809	29.1598	2480.02
1	rs80220524	T	C	0.0243	0.0619	0.0102	1.17e-09	265816	48607979	TSH	TRUE	reported	ocme5s	0.0243	1	48142307	C	T	0.985013	0.00187761	0.0999556	0.0187892	Myeloproliferative diseases (CML excluded)	TRUE	reported	ZhkW2p	500117	0.000138529	36.828	153.809	29.1598	2480.02
1	rs12567744	A	G	0.6838	0.036	0.0031	1.153e-30	265816	51452563	TSH	TRUE	reported	ocme5s	0.3162	1	50986891	A	G	0.0726859	0.0621215	0.0346119	0.189416	Myeloproliferative diseases (CML excluded)	TRUE	reported	ZhkW2p	500117	0.000507084	134.859	153.809	29.1598	2480.02
1	rs1288492	T	C	0.464	0.0185	0.0029	2.943e-10	265816	53771564	TSH	TRUE	reported	ocme5s	0.464	1	53305892	C	T	0.141079	0.0396795	0.0269601	0.49756	Myeloproliferative diseases (CML excluded)	TRUE	reported	ZhkW2p	500117	0.000153073	40.6953	153.809	29.1598	2480.02
1	rs334699	A	G	0.056	-0.1447	0.0069	6.89e-98	265863	61620496	TSH	TRUE	reported	ocme5s	0.056	1	61154824	A	G	0.266426	-0.109001	0.0980815	0.979879	Myeloproliferative diseases (CML excluded)	TRUE	reported	ZhkW2p	500117	0.00165144	439.78	153.809	29.1598	2480.02
1	rs12036629	A	G	0.5306	-0.0317	0.0029	1.247e-27	265816	68189166	TSH	TRUE	reported	ocme5s	0.4694	1	67723483	G	A	0.294033	-0.0283672	0.027034	0.52504	Myeloproliferative diseases (CML excluded)	TRUE	reported	ZhkW2p	500117	0.00044931	119.487	153.809	29.1598	2480.02
1	rs17020127	A	G	0.9127	-0.1026	0.0051	1.571e-88	265816	108358083	TSH	TRUE	reported	ocme5s	0.0873	1	107815461	A	G	0.0986961	-0.0697136	0.0422196	0.11536	Myeloproliferative diseases (CML excluded)	TRUE	reported	ZhkW2p	500117	0.00152024	404.717	153.809	29.1598	2480.02
1	rs11204756	A	G	0.5034	-0.0193	0.0029	3.905e-11	265816	150962923	TSH	TRUE	reported	ocme5s	0.4966	1	150990447	G	A	0.414546	-0.0221312	0.0271243	0.455015	Myeloproliferative diseases (CML excluded)	TRUE	reported	ZhkW2p	500117	0.000166596	44.291	153.809	29.1598	2480.02
1	rs523587	T	C	0.4296	0.0163	0.0029	2.288e-08	265816	168675288	TSH	TRUE	reported	ocme5s	0.4296	1	168706050	C	T	0.650182	0.012324	0.0271749	0.432995	Myeloproliferative diseases (CML excluded)	TRUE	reported	ZhkW2p	500117	0.000118836	31.5919	153.809	29.1598	2480.02
1	rs56279106	A	G	0.2726	-0.0195	0.0032	2.026e-09	265816	180103904	TSH	TRUE	reported	ocme5s	0.2726	1	180134769	G	A	0.554702	0.0179015	0.0303042	0.276952	Myeloproliferative diseases (CML excluded)	TRUE	reported	ZhkW2p	500117	0.000139678	37.1335	153.809	29.1598	2480.02
1	rs4844563	A	C	0.6657	-0.0169	0.0031	3.54e-08	265816	207175037	TSH	TRUE	reported	ocme5s	0.3343	1	207001692	A	C	0.632038	0.0143715	0.0300119	0.280587	Myeloproliferative diseases (CML excluded)	TRUE	reported	ZhkW2p	500117	0.000111794	29.7199	153.809	29.1598	2480.02
1	rs1690789	T	C	0.4765	-0.0288	0.0029	5.107e-23	265864	218698027	TSH	TRUE	reported	ocme5s	0.4765	1	218524685	C	T	0.347859	0.0254285	0.0270876	0.451087	Myeloproliferative diseases (CML excluded)	TRUE	reported	ZhkW2p	500117	0.000370824	98.6247	153.809	29.1598	2480.02
2	rs11675342	T	C	0.4191	0.0281	0.0029	1.344e-21	261293	1407628	TSH	TRUE	reported	ocme5s	0.4191	2	1403856	C	T	0.712769	0.0100396	0.0272711	0.440771	Myeloproliferative diseases (CML excluded)	TRUE	reported	ZhkW2p	500117	0.000359197	93.8887	153.809	29.1598	2480.02
2	rs79259951	A	C	0.9314	0.0367	0.0057	1.388e-10	266845	1495529	TSH	TRUE	reported	ocme5s	0.0686	2	1491757	A	C	0.462717	-0.0400966	0.0545992	0.0668202	Myeloproliferative diseases (CML excluded)	TRUE	reported	ZhkW2p	500117	0.00015533	41.4552	153.809	29.1598	2480.02
2	rs4471862	A	G	0.3238	-0.0248	0.0031	2.403e-15	266845	15958795	TSH	TRUE	reported	ocme5s	0.3238	2	15818671	G	A	0.59174	-0.0174115	0.0324649	0.222544	Myeloproliferative diseases (CML excluded)	TRUE	reported	ZhkW2p	500117	0.000239782	63.9995	153.809	29.1598	2480.02
2	rs113360717	T	C	0.0341	0.0814	0.0081	1.382e-23	266845	26057170	TSH	TRUE	reported	ocme5s	0.0341	2	25834301	C	T	0.927021	-0.0091933	0.10037	0.0177644	Myeloproliferative diseases (CML excluded)	TRUE	reported	ZhkW2p	500117	0.000378317	100.989	153.809	29.1598	2480.02
2	rs10186921	T	C	0.556	0.0381	0.0029	1.05e-38	261293	43644556	TSH	TRUE	reported	ocme5s	0.444	2	43417417	C	T	0.0374223	-0.0561574	0.0269841	0.525972	Myeloproliferative diseases (CML excluded)	TRUE	reported	ZhkW2p	500117	0.000660145	172.604	153.809	29.1598	2480.02
2	rs6546566	T	C	0.6852	0.0182	0.0031	6.647e-09	266845	70297997	TSH	TRUE	reported	ocme5s	0.3148	2	70070865	T	C	0.86677	-0.00459823	0.0274092	0.420325	Myeloproliferative diseases (CML excluded)	TRUE	reported	ZhkW2p	500117	0.000129153	34.468	153.809	29.1598	2480.02
2	rs6414089	A	G	0.3578	0.0175	0.003	6.444e-09	265703	152391177	TSH	TRUE	reported	ocme5s	0.3578	2	151534663	A	G	0.769533	0.00843858	0.0288019	0.677514	Myeloproliferative diseases (CML excluded)	TRUE	reported	ZhkW2p	500117	0.000128051	34.0275	153.809	29.1598	2480.02
2	rs2288188	T	G	0.962	0.0719	0.0079	6.157e-20	264086	169551748	TSH	TRUE	reported	ocme5s	0.038	2	168695238	T	G	0.696072	0.0261526	0.0669502	0.0436045	Myeloproliferative diseases (CML excluded)	TRUE	reported	ZhkW2p	500117	0.000313561	82.8324	153.809	29.1598	2480.02
2	rs2364727	T	C	0.1141	0.0265	0.0047	1.298e-08	265703	178139887	TSH	TRUE	reported	ocme5s	0.1141	2	177275159	T	C	0.717209	0.0132965	0.0367113	0.839909	Myeloproliferative diseases (CML excluded)	TRUE	reported	ZhkW2p	500117	0.000119632	31.7902	153.809	29.1598	2480.02
2	rs4340549	T	C	0.7634	-0.0233	0.0035	1.447e-11	260151	191333728	TSH	TRUE	reported	ocme5s	0.2366	2	190469002	C	T	0.606256	-0.0214625	0.0416403	0.880748	Myeloproliferative diseases (CML excluded)	TRUE	reported	ZhkW2p	500117	0.000170324	44.3172	153.809	29.1598	2480.02
2	rs737308	T	G	0.2759	-0.0925	0.0033	1.02e-177	265703	217623249	TSH	TRUE	reported	ocme5s	0.2759	2	216758526	T	G	0.290826	0.0293798	0.0278135	0.625583	Myeloproliferative diseases (CML excluded)	TRUE	reported	ZhkW2p	500117	0.00294833	785.692	153.809	29.1598	2480.02
2	rs12479260	T	C	0.0863	-0.0385	0.0052	1.035e-13	265703	218253227	TSH	TRUE	reported	ocme5s	0.0863	2	217388504	C	T	0.660648	-0.0166405	0.0379037	0.151939	Myeloproliferative diseases (CML excluded)	TRUE	reported	ZhkW2p	500117	0.000206267	54.8165	153.809	29.1598	2480.02
2	rs7589228	A	C	0.6294	0.0264	0.003	2.431e-18	265703	220013604	TSH	TRUE	reported	ocme5s	0.3706	2	219148882	C	A	0.0256248	0.0641716	0.0287527	0.672867	Myeloproliferative diseases (CML excluded)	TRUE	reported	ZhkW2p	500117	0.000291368	77.4394	153.809	29.1598	2480.02
2	rs62192963	A	G	0.1487	0.0324	0.0042	6.438e-15	262434	242520800	TSH	TRUE	reported	ocme5s	0.1487	2	241581385	G	A	0.443601	0.0390927	0.0510265	0.0754436	Myeloproliferative diseases (CML excluded)	TRUE	reported	ZhkW2p	500117	0.000226711	59.5098	153.809	29.1598	2480.02
3	rs1661584	T	C	0.7451	-0.0483	0.0033	2.657e-48	269086	12230439	TSH	TRUE	reported	ocme5s	0.2549	3	12188939	C	T	0.332837	-0.0310711	0.0320845	0.770981	Myeloproliferative diseases (CML excluded)	TRUE	reported	ZhkW2p	500117	0.000795481	214.222	153.809	29.1598	2480.02
3	rs6805350	T	G	0.9414	-0.0347	0.0062	2.948e-08	261917	25564929	TSH	TRUE	reported	ocme5s	0.0586	3	25523438	T	G	0.381681	0.0579553	0.0662496	0.0442425	Myeloproliferative diseases (CML excluded)	TRUE	reported	ZhkW2p	500117	0.00011958	31.3236	153.809	29.1598	2480.02
3	rs115044883	A	G	0.0773	-0.0331	0.0058	1.194e-08	269086	32853021	TSH	TRUE	reported	ocme5s	0.0773	3	32811529	G	A	0.388772	-0.0523912	0.0607895	0.0536176	Myeloproliferative diseases (CML excluded)	TRUE	reported	ZhkW2p	500117	0.00012102	32.5684	153.809	29.1598	2480.02
3	rs55717031	T	G	0.3057	-0.0199	0.0032	4.938e-10	269086	138848505	TSH	TRUE	reported	ocme5s	0.3057	3	139129663	G	T	0.449065	-0.0223095	0.0294718	0.304517	Myeloproliferative diseases (CML excluded)	TRUE	reported	ZhkW2p	500117	0.000143699	38.6726	153.809	29.1598	2480.02
3	rs9857136	A	T	0.4157	-0.0318	0.0029	1.628e-27	269086	149209853	TSH	TRUE	reported	ocme5s	0.4157	3	149492066	T	A	0.716237	0.0103238	0.0284018	0.347835	Myeloproliferative diseases (CML excluded)	TRUE	reported	ZhkW2p	500117	0.000446656	120.242	153.809	29.1598	2480.02
3	rs7651090	A	G	0.693	0.0476	0.0031	2.378e-52	265384	185513392	TSH	TRUE	reported	ocme5s	0.307	3	185795604	A	G	0.293807	-0.0306089	0.0291567	0.307903	Myeloproliferative diseases (CML excluded)	TRUE	reported	ZhkW2p	500117	0.000887626	235.769	153.809	29.1598	2480.02
3	rs4074131	A	G	0.8207	-0.0365	0.004	3.735e-20	262478	193913552	TSH	TRUE	reported	ocme5s	0.1793	3	194195763	A	G	0.539688	0.0208591	0.0340122	0.200817	Myeloproliferative diseases (CML excluded)	TRUE	reported	ZhkW2p	500117	0.000317128	83.265	153.809	29.1598	2480.02
4	rs11732564	A	G	0.2797	-0.0254	0.0033	6.499e-15	266845	40365476	TSH	TRUE	reported	ocme5s	0.2797	4	40363459	A	G	0.807916	-0.00758291	0.0311906	0.746765	Myeloproliferative diseases (CML excluded)	TRUE	reported	ZhkW2p	500117	0.000221965	59.2429	153.809	29.1598	2480.02
4	rs1458819	T	C	0.8904	0.0276	0.0048	6.344e-09	264605	55954882	TSH	TRUE	reported	ocme5s	0.1096	4	55088715	T	C	0.915353	0.00445548	0.0419186	0.118831	Myeloproliferative diseases (CML excluded)	TRUE	reported	ZhkW2p	500117	0.000124935	33.0623	153.809	29.1598	2480.02
4	rs17450274	A	G	0.2868	0.0265	0.0032	8.327e-17	266845	122612473	TSH	TRUE	reported	ocme5s	0.2868														0.000256934	68.5786	153.809	29.1598	2480.02
4	rs13138273	A	G	0.7994	0.1107	0.0037	1e-200	266845	149619670	TSH	TRUE	reported	ocme5s	0.2006	4	148698518	A	G	0.131197	0.0628359	0.0416298	0.121963	Myeloproliferative diseases (CML excluded)	TRUE	reported	ZhkW2p	500117	0.00334332	895.135	153.809	29.1598	2480.02
4	rs76697438	A	G	0.0129	-0.1041	0.0151	4.752e-12	244458	149691076	TSH	TRUE	reported	ocme5s	0.0129	4	148769924	G	A	0.982602	-0.00322983	0.14811	0.00890837	Myeloproliferative diseases (CML excluded)	TRUE	reported	ZhkW2p	500117	0.000194383	47.5274	153.809	29.1598	2480.02
4	rs1385737	T	C	0.1254	-0.036	0.0047	2.471e-14	262623	177664873	TSH	TRUE	reported	ocme5s	0.1254	4	176743719	T	C	0.642618	-0.0213523	0.0460138	0.906935	Myeloproliferative diseases (CML excluded)	TRUE	reported	ZhkW2p	500117	0.000223347	58.6686	153.809	29.1598	2480.02
5	rs440225	A	G	0.7083	-0.0218	0.0039	3.071e-08	250179	699036	TSH	TRUE	reported	ocme5s	0.2917														0.000124876	31.245	153.809	29.1598	2480.02
5	rs77994712	C	G	0.9424	0.0619	0.0064	6.132e-22	262320	58373418	TSH	TRUE	reported	ocme5s	0.0576	5	59077591	C	G	0.087573	-0.0919361	0.053816	0.0673108	Myeloproliferative diseases (CML excluded)	TRUE	reported	ZhkW2p	500117	0.00035648	93.5445	153.809	29.1598	2480.02
5	rs2928167	A	G	0.8648	0.133	0.0043	1e-200	267872	76477820	TSH	TRUE	reported	ocme5s	0.1352	5	77181995	A	G	0.68264	0.0137895	0.0337266	0.200462	Myeloproliferative diseases (CML excluded)	TRUE	reported	ZhkW2p	500117	0.0035587	956.672	153.809	29.1598	2480.02
5	rs1993945	A	T	0.6181	-0.1494	0.003	1e-200	267872	76518195	TSH	TRUE	reported	ocme5s	0.3819	5	77222370	A	T	0.315713	0.0275128	0.0274221	0.408492	Myeloproliferative diseases (CML excluded)	TRUE	reported	ZhkW2p	500117	0.00917337	2480.02	153.809	29.1598	2480.02
5	rs3101866	A	G	0.4778	-0.0336	0.0029	2.238e-31	269055	76703374	TSH	TRUE	reported	ocme5s	0.4778	5	77407549	A	G	0.658629	0.0120438	0.0272604	0.571694	Myeloproliferative diseases (CML excluded)	TRUE	reported	ZhkW2p	500117	0.000498683	134.239	153.809	29.1598	2480.02
5	rs41272256	A	C	0.9213	0.0588	0.0054	8.581e-28	267872	76729244	TSH	TRUE	reported	ocme5s	0.0787	5	77433419	A	C	0.862477	0.0104649	0.0604133	0.0525986	Myeloproliferative diseases (CML excluded)	TRUE	reported	ZhkW2p	500117	0.000442433	118.567	153.809	29.1598	2480.02
5	rs115236194	A	G	0.9782	-0.0662	0.0117	1.477e-08	246956	76965015	TSH	TRUE	reported	ocme5s	0.0218	5	77669190	A	G	0.366778	0.0555433	0.061542	0.0513733	Myeloproliferative diseases (CML excluded)	TRUE	reported	ZhkW2p	500117	0.000129619	32.0141	153.809	29.1598	2480.02
5	rs155943	A	T	0.473	0.0191	0.0029	4.114e-11	267872	139529987	TSH	TRUE	reported	ocme5s	0.473	5	140150402	A	T	0.49064	0.0189729	0.0275252	0.603315	Myeloproliferative diseases (CML excluded)	TRUE	reported	ZhkW2p	500117	0.00016191	43.3778	153.809	29.1598	2480.02
6	rs9396865	T	C	0.8409	-0.0297	0.0039	4.572e-14	269086	18426575	TSH	TRUE	reported	ocme5s	0.1591	6	18426344	T	C	0.0035752	0.115304	0.0395774	0.141821	Myeloproliferative diseases (CML excluded)	TRUE	reported	ZhkW2p	500117	0.000215476	57.9937	153.809	29.1598	2480.02
6	rs9264916	A	G	0.1919	0.0412	0.004	1.648e-24	247960	31272774	TSH	TRUE	reported	ocme5s	0.1919	6	31304997	G	A	0.690764	-0.0152709	0.0383867	0.142364	Myeloproliferative diseases (CML excluded)	TRUE	reported	ZhkW2p	500117	0.000427668	106.089	153.809	29.1598	2480.02
6	rs1129735	T	C	0.3337	0.0393	0.0034	2.013e-30	243482	32605295	TSH	TRUE	reported	ocme5s	0.3337	6	32605295	T	C	0.218037	-0.0386969	0.0314158	0.247982	Myeloproliferative diseases (CML excluded)	TRUE	reported	ZhkW2p	500117	0.000548431	133.605	153.809	29.1598	2480.02	TRUE	rs1129735	rs149007683
6	rs2396083	C	G	0.6847	0.0971	0.0032	1e-200	269086	43804808	TSH	TRUE	reported	ocme5s	0.3153	6	43837071	G	C	0.34753	-0.0272854	0.0290458	0.675528	Myeloproliferative diseases (CML excluded)	TRUE	reported	ZhkW2p	500117	0.00341007	920.736	153.809	29.1598	2480.02
6	rs9296422	C	G	0.2484	-0.0772	0.0033	1.65e-117	269086	43905816	TSH	TRUE	reported	ocme5s	0.2484	6	43938079	G	C	0.998464	6.45089e-05	0.0334989	0.202801	Myeloproliferative diseases (CML excluded)	TRUE	reported	ZhkW2p	500117	0.00202971	547.272	153.809	29.1598	2480.02
6	rs2031365	T	C	0.2809	0.0486	0.0032	5.374e-52	265384	87805592	TSH	TRUE	reported	ocme5s	0.2809	6	87095874	C	T	0.0854004	0.0518404	0.0301367	0.276018	Myeloproliferative diseases (CML excluded)	TRUE	reported	ZhkW2p	500117	0.000868401	230.658	153.809	29.1598	2480.02
6	rs1969151	T	C	0.2131	0.0202	0.0035	1.238e-08	269086	106173926	TSH	TRUE	reported	ocme5s	0.2131	6	105726051	T	C	0.293554	0.0324192	0.030865	0.740247	Myeloproliferative diseases (CML excluded)	TRUE	reported	ZhkW2p	500117	0.000123772	33.3091	153.809	29.1598	2480.02
6	rs1114707	T	C	0.3372	0.0207	0.0031	3.027e-11	263533	134509254	TSH	TRUE	reported	ocme5s	0.3372	6	134188116	T	C	0.794367	0.00749616	0.0287602	0.674434	Myeloproliferative diseases (CML excluded)	TRUE	reported	ZhkW2p	500117	0.000169164	44.5876	153.809	29.1598	2480.02
6	rs9497965	T	C	0.3956	0.0328	0.0029	9.027e-29	269133	148521292	TSH	TRUE	reported	ocme5s	0.3956	6	148200156	C	T	0.73805	-0.00954418	0.028538	0.336905	Myeloproliferative diseases (CML excluded)	TRUE	reported	ZhkW2p	500117	0.000475093	127.923	153.809	29.1598	2480.02
6	rs3008019	T	G	0.2482	-0.0309	0.0033	2.533e-20	267222	166031097	TSH	TRUE	reported	ocme5s	0.2482	6	165617609	G	T	0.710966	0.0113922	0.0307432	0.260582	Myeloproliferative diseases (CML excluded)	TRUE	reported	ZhkW2p	500117	0.000328	87.677	153.809	29.1598	2480.02
6	rs1033701	A	G	0.2729	-0.1168	0.0032	1e-200	267222	166040859	TSH	TRUE	reported	ocme5s	0.2729	6	165627371	G	A	0.94369	0.00222782	0.0315411	0.239232	Myeloproliferative diseases (CML excluded)	TRUE	reported	ZhkW2p	500117	0.00496082	1332.24	153.809	29.1598	2480.02
6	rs9365939	A	G	0.4561	-0.0195	0.0029	1.991e-11	267222	166336825	TSH	TRUE	reported	ocme5s	0.4561	6	165923337	A	G	0.174611	-0.0381866	0.0281293	0.639443	Myeloproliferative diseases (CML excluded)	TRUE	reported	ZhkW2p	500117	0.000169172	45.2137	153.809	29.1598	2480.02
6	rs751171	T	C	0.6647	-0.0358	0.0031	9.061e-31	263534	168819800	TSH	TRUE	reported	ocme5s	0.3353	6	168419120	T	C	0.631865	-0.0131224	0.0273894	0.416686	Myeloproliferative diseases (CML excluded)	TRUE	reported	ZhkW2p	500117	0.000505809	133.364	153.809	29.1598	2480.02
7	rs4318967	T	C	0.5936	0.0191	0.0031	3.838e-10	269086	2345091	TSH	TRUE	reported	ocme5s	0.4064	7	2305456	T	C	0.661639	-0.012592	0.0287718	0.333903	Myeloproliferative diseases (CML excluded)	TRUE	reported	ZhkW2p	500117	0.000141056	37.9612	153.809	29.1598	2480.02
7	rs10254690	T	C	0.5554	0.0168	0.0029	8.047e-09	268690	2673288	TSH	TRUE	reported	ocme5s	0.4446	7	2633654	C	T	0.813494	-0.00670809	0.0284337	0.656635	Myeloproliferative diseases (CML excluded)	TRUE	reported	ZhkW2p	500117	0.000124887	33.5598	153.809	29.1598	2480.02
7	rs706024	A	G	0.6129	-0.0198	0.003	3.155e-11	263529	16686940	TSH	TRUE	reported	ocme5s	0.3871	7	16647315	G	A	0.651421	-0.0124635	0.027587	0.600805	Myeloproliferative diseases (CML excluded)	TRUE	reported	ZhkW2p	500117	0.000165268	43.5597	153.809	29.1598	2480.02
7	rs700750	A	C	0.6244	0.0308	0.003	3.153e-25	269082	46753491	TSH	TRUE	reported	ocme5s	0.3756	7	46713893	C	A	0.00118539	-0.0937564	0.028916	0.699938	Myeloproliferative diseases (CML excluded)	TRUE	reported	ZhkW2p	500117	0.000391565	105.404	153.809	29.1598	2480.02
7	rs1875057	A	G	0.3731	0.0172	0.003	8.739e-09	265384	65731855	TSH	TRUE	reported	ocme5s	0.3731	7	66266868	A	G	0.380952	-0.0258088	0.0294573	0.700973	Myeloproliferative diseases (CML excluded)	TRUE	reported	ZhkW2p	500117	0.000123847	32.8709	153.809	29.1598	2480.02
7	rs10263288	A	G	0.8919	-0.032	0.0046	5.367e-12	269086	79999442	TSH	TRUE	reported	ocme5s	0.1081	7	80370126	A	G	0.211889	-0.0619958	0.0496607	0.0803793	Myeloproliferative diseases (CML excluded)	TRUE	reported	ZhkW2p	500117	0.000179811	48.3928	153.809	29.1598	2480.02
7	rs62621812	A	G	0.0256	0.0798	0.0097	2.078e-16	261917	127015083	TSH	TRUE	reported	ocme5s	0.0256	7	127375029	G	A	0.567029	-0.0390456	0.0682101	0.0424487	Myeloproliferative diseases (CML excluded)	TRUE	reported	ZhkW2p	500117	0.000258337	67.6798	153.809	29.1598	2480.02
7	rs55837101	T	C	0.2249	0.0199	0.0035	1.751e-08	269086	129423136	TSH	TRUE	reported	ocme5s	0.2249	7	129783296	C	T	0.843249	-0.00606566	0.0306749	0.262427	Myeloproliferative diseases (CML excluded)	TRUE	reported	ZhkW2p	500117	0.000120123	32.3271	153.809	29.1598	2480.02
8	rs2921053	C	G	0.4556	-0.0252	0.0031	1.478e-16	269086	8319963	TSH	TRUE	reported	ocme5s	0.4556	8	8462453	G	C	0.14506	-0.0394822	0.0270945	0.501655	Myeloproliferative diseases (CML excluded)	TRUE	reported	ZhkW2p	500117	0.000245516	66.0807	153.809	29.1598	2480.02
8	rs73226434	T	C	0.1738	-0.039	0.0038	1.233e-24	269086	23273497	TSH	TRUE	reported	ocme5s	0.1738	8	23415984	C	T	0.184497	-0.0485618	0.0365942	0.16127	Myeloproliferative diseases (CML excluded)	TRUE	reported	ZhkW2p	500117	0.000391292	105.332	153.809	29.1598	2480.02
8	rs4733121	A	T	0.4411	0.0211	0.0029	2.669e-13	269086	32322280	TSH	TRUE	reported	ocme5s	0.4411	8	32464764	A	T	0.569963	0.015796	0.0278047	0.622045	Myeloproliferative diseases (CML excluded)	TRUE	reported	ZhkW2p	500117	0.000196695	52.9378	153.809	29.1598	2480.02
8	rs73234168	A	G	0.2565	-0.0605	0.0033	1.433e-75	269086	32433617	TSH	TRUE	reported	ocme5s	0.2565	8	32576099	G	A	0.46913	0.0208747	0.0288366	0.326793	Myeloproliferative diseases (CML excluded)	TRUE	reported	ZhkW2p	500117	0.00124753	336.109	153.809	29.1598	2480.02
8	rs62506639	T	C	0.8097	-0.0271	0.0037	1.473e-13	269086	66902720	TSH	TRUE	reported	ocme5s	0.1903	8	65990485	T	C	0.818769	0.00771828	0.0336853	0.200347	Myeloproliferative diseases (CML excluded)	TRUE	reported	ZhkW2p	500117	0.000199323	53.6453	153.809	29.1598	2480.02
8	rs9772642	T	C	0.7023	-0.0285	0.0032	1.839e-19	269086	70356451	TSH	TRUE	reported	ocme5s	0.2977	8	69444216	T	C	0.20026	0.0374729	0.0292572	0.305826	Myeloproliferative diseases (CML excluded)	TRUE	reported	ZhkW2p	500117	0.000294694	79.3207	153.809	29.1598	2480.02
8	rs1968555	C	G	0.3595	-0.0194	0.003	1.669e-10	269086	70411296	TSH	TRUE	reported	ocme5s	0.3595	8	69499061	G	C	0.455228	0.020355	0.0272589	0.446229	Myeloproliferative diseases (CML excluded)	TRUE	reported	ZhkW2p	500117	0.000155383	41.8175	153.809	29.1598	2480.02
8	rs396483	T	C	0.3033	0.0206	0.0032	7.734e-11	269086	81389444	TSH	TRUE	reported	ocme5s	0.3033	8	80477209	C	T	0.609997	0.0159783	0.0313254	0.246808	Myeloproliferative diseases (CML excluded)	TRUE	reported	ZhkW2p	500117	0.000153984	41.4411	153.809	29.1598	2480.02
8	rs17729624	A	G	0.0998	0.0341	0.0048	1.721e-12	269086	92444274	TSH	TRUE	reported	ocme5s	0.0998	8	91432046	G	A	0.0732622	0.107497	0.0600139	0.0531777	Myeloproliferative diseases (CML excluded)	TRUE	reported	ZhkW2p	500117	0.000187523	50.4688	153.809	29.1598	2480.02
8	rs3134107	A	G	0.1786	-0.0231	0.0038	1.111e-09	267752	110103867	TSH	TRUE	reported	ocme5s	0.1786	8	109091638	G	A	0.716369	0.0127838	0.0351863	0.180323	Myeloproliferative diseases (CML excluded)	TRUE	reported	ZhkW2p	500117	0.000137995	36.9533	153.809	29.1598	2480.02
8	rs72682433	T	C	0.8965	-0.035	0.0048	2.317e-13	269086	120112818	TSH	TRUE	reported	ocme5s	0.1035	8	119100579	T	C	0.774774	0.0122188	0.0427027	0.113296	Myeloproliferative diseases (CML excluded)	TRUE	reported	ZhkW2p	500117	0.00019755	53.168	153.809	29.1598	2480.02
8	rs78404781	A	G	0.9865	0.1834	0.0155	2.863e-32	238393	133869543	TSH	TRUE	reported	ocme5s	0.0135	8	132857298	A	G	0.157859	-0.15585	0.110351	0.0155324	Myeloproliferative diseases (CML excluded)	TRUE	reported	ZhkW2p	500117	0.000586931	140.001	153.809	29.1598	2480.02
8	rs114322847	T	C	0.025	-0.1608	0.0097	2.844e-61	261459	133883671	TSH	TRUE	reported	ocme5s	0.025	8	132871426	C	T	0.776235	0.0252242	0.0887458	0.0231657	Myeloproliferative diseases (CML excluded)	TRUE	reported	ZhkW2p	500117	0.00104995	274.805	153.809	29.1598	2480.02
8	rs79496463	T	C	0.043	0.046	0.0078	3.006e-09	267516	133917088	TSH	TRUE	reported	ocme5s	0.043	8	132904843	C	T	0.387896	-0.0832191	0.0963809	0.0194123	Myeloproliferative diseases (CML excluded)	TRUE	reported	ZhkW2p	500117	0.000129993	34.7795	153.809	29.1598	2480.02
9	rs10758530	A	G	0.0547	0.0513	0.0069	1.336e-13	269086	3890478	TSH	TRUE	reported	ocme5s	0.0547	9	3890478	A	G	0.104992	-0.0896328	0.0552906	0.93492	Myeloproliferative diseases (CML excluded)	TRUE	reported	ZhkW2p	500117	0.000205379	55.2756	153.809	29.1598	2480.02
9	rs117096139	T	C	0.0342	-0.0474	0.0084	1.467e-08	259580	4040454	TSH	TRUE	reported	ocme5s	0.0342	9	4040454	C	T	0.334288	-0.0820333	0.0849634	0.0265345	Myeloproliferative diseases (CML excluded)	TRUE	reported	ZhkW2p	500117	0.000122652	31.8416	153.809	29.1598	2480.02
9	rs10814881	A	C	0.4427	-0.0288	0.0029	2.166e-23	269086	4208914	TSH	TRUE	reported	ocme5s	0.4427	9	4208914	C	A	0.578943	-0.0158017	0.0284751	0.344124	Myeloproliferative diseases (CML excluded)	TRUE	reported	ZhkW2p	500117	0.000366386	98.6247	153.809	29.1598	2480.02
9	rs10814915	T	C	0.4385	0.0516	0.0029	8.798e-70	263534	4290544	TSH	TRUE	reported	ocme5s	0.4385	9	4290544	T	C	0.821602	-0.00609785	0.0270433	0.544436	Myeloproliferative diseases (CML excluded)	TRUE	reported	ZhkW2p	500117	0.0011999	316.592	153.809	29.1598	2480.02
9	rs9298749	A	C	0.6132	-0.0317	0.003	3.495e-26	269086	16214340	TSH	TRUE	reported	ocme5s	0.3868	9	16214342	A	C	0.724278	-0.00959244	0.0271935	0.46864	Myeloproliferative diseases (CML excluded)	TRUE	reported	ZhkW2p	500117	0.000414768	111.654	153.809	29.1598	2480.02
9	rs13286806	A	G	0.4163	-0.0181	0.003	1.424e-09	264864	88696599	TSH	TRUE	reported	ocme5s	0.4163	9	86081684	A	G	0.0459378	0.0550684	0.0275899	0.598361	Myeloproliferative diseases (CML excluded)	TRUE	reported	ZhkW2p	500117	0.000137414	36.4008	153.809	29.1598	2480.02
9	rs925489	T	C	0.6528	0.0749	0.003	4.5e-138	271027	100546600	TSH	TRUE	reported	ocme5s	0.3472	9	97784318	C	T	0.833954	0.00594115	0.0283407	0.653454	Myeloproliferative diseases (CML excluded)	TRUE	reported	ZhkW2p	500117	0.00229462	623.33	153.809	29.1598	2480.02
9	rs10123643	T	C	0.2686	0.018	0.0032	2.271e-08	269086	100988164	TSH	TRUE	reported	ocme5s	0.2686	9	98225882	C	T	0.539521	-0.0183223	0.0298633	0.282246	Myeloproliferative diseases (CML excluded)	TRUE	reported	ZhkW2p	500117	0.000117572	31.6404	153.809	29.1598	2480.02
9	rs7857897	A	G	0.5485	-0.023	0.0029	1.829e-15	269086	127118550	TSH	TRUE	reported	ocme5s	0.4515	9	124356271	G	A	0.851676	-0.00505535	0.0270368	0.52407	Myeloproliferative diseases (CML excluded)	TRUE	reported	ZhkW2p	500117	0.000233704	62.9008	153.809	29.1598	2480.02
9	rs3808798	T	G	0.2935	-0.0194	0.0032	8.362e-10	269086	134515552	TSH	TRUE	reported	ocme5s	0.2935	9	131640165	G	T	0.603785	-0.0151457	0.0291844	0.305375	Myeloproliferative diseases (CML excluded)	TRUE	reported	ZhkW2p	500117	0.000136569	36.7536	153.809	29.1598	2480.02
9	rs554833	T	C	0.3491	0.0418	0.003	8.538e-44	269086	136147160	TSH	TRUE	reported	ocme5s	0.3491	9	136147160	C	T	0.147684	0.0393379	0.0271716	0.562342	Myeloproliferative diseases (CML excluded)	TRUE	reported	ZhkW2p	500117	0.000720951	194.136	153.809	29.1598	2480.02	TRUE	rs554833	rs576123
10	rs17481499	T	C	0.1696	0.0459	0.0038	9.133e-33	265384	8576721	TSH	TRUE	reported	ocme5s	0.1696	10	8534758	C	T	0.435458	0.0276858	0.0354998	0.173956	Myeloproliferative diseases (CML excluded)	TRUE	reported	ZhkW2p	500117	0.000549471	145.9	153.809	29.1598	2480.02
10	rs12783458	C	G	0.6274	0.0226	0.003	5.565e-14	269086	24422479	TSH	TRUE	reported	ocme5s	0.3726	10	24133550	C	G	0.101221	-0.0445884	0.0272052	0.451732	Myeloproliferative diseases (CML excluded)	TRUE	reported	ZhkW2p	500117	0.000210859	56.7507	153.809	29.1598	2480.02
10	rs4933466	A	G	0.6025	0.033	0.003	2.665e-28	264718	89849519	TSH	TRUE	reported	ocme5s	0.3975	10	88089762	A	G	0.225694	0.0333018	0.0274875	0.428151	Myeloproliferative diseases (CML excluded)	TRUE	reported	ZhkW2p	500117	0.000456881	120.999	153.809	29.1598	2480.02
10	rs4934383	T	C	0.6616	-0.0228	0.0031	8.636e-14	265414	89982343	TSH	TRUE	reported	ocme5s	0.3384	10	88222586	C	T	0.00766549	0.0792171	0.0297087	0.703497	Myeloproliferative diseases (CML excluded)	TRUE	reported	ZhkW2p	500117	0.000203767	54.0932	153.809	29.1598	2480.02
10	rs1342454	A	G	0.0341	0.0548	0.0083	4.362e-11	261917	90193131	TSH	TRUE	reported	ocme5s	0.0341	10	88433374	G	A	0.0444693	-0.194976	0.0970208	0.0195994	Myeloproliferative diseases (CML excluded)	TRUE	reported	ZhkW2p	500117	0.000166406	43.5915	153.809	29.1598	2480.02
10	rs10748781	A	C	0.5743	-0.059	0.003	1.974e-87	264864	101283330	TSH	TRUE	reported	ocme5s	0.4257	10	99523573	C	A	0.0345478	-0.0599961	0.0283855	0.652024	Myeloproliferative diseases (CML excluded)	TRUE	reported	ZhkW2p	500117	0.00145816	386.775	153.809	29.1598	2480.02
10	rs11190335	A	G	0.4156	0.0166	0.003	2.794e-08	269086	101705896	TSH	TRUE	reported	ocme5s	0.4156	10	99946139	G	A	0.0782402	-0.0478578	0.0271767	0.449695	Myeloproliferative diseases (CML excluded)	TRUE	reported	ZhkW2p	500117	0.000113771	30.6176	153.809	29.1598	2480.02
10	rs1931666	A	T	0.6862	-0.0181	0.0033	3.522e-08	269086	116124777	TSH	TRUE	reported	ocme5s	0.3138	10	114365018	A	T	0.851881	-0.00534202	0.0286099	0.340714	Myeloproliferative diseases (CML excluded)	TRUE	reported	ZhkW2p	500117	0.000111787	30.0833	153.809	29.1598	2480.02
11	rs11602347	C	G	0.5976	-0.0239	0.0031	9.197e-15	261550	2176852	TSH	TRUE	reported	ocme5s	0.4024	11	2155622	C	G	0.170836	0.0387422	0.0282889	0.357313	Myeloproliferative diseases (CML excluded)	TRUE	reported	ZhkW2p	500117	0.000227206	59.4387	153.809	29.1598	2480.02
11	rs179785	A	G	0.4835	0.0182	0.0029	4.347e-10	263534	2781519	TSH	TRUE	reported	ocme5s	0.4835	11	2760289	G	A	0.755701	-0.00839426	0.0269799	0.491806	Myeloproliferative diseases (CML excluded)	TRUE	reported	ZhkW2p	500117	0.000149433	39.3861	153.809	29.1598	2480.02
11	rs11038357	A	T	0.2845	-0.0652	0.0032	1.26e-92	269086	45237858	TSH	TRUE	reported	ocme5s	0.2845	11	45216307	T	A	0.360654	-0.0267381	0.0292501	0.303456	Myeloproliferative diseases (CML excluded)	TRUE	reported	ZhkW2p	500117	0.0015404	415.138	153.809	29.1598	2480.02
11	rs2581928	A	G	0.2653	-0.0222	0.0033	8.69e-12	270270	57202790	TSH	TRUE	reported	ocme5s	0.2653	11	57435317	A	G	0.886418	0.00428263	0.0299824	0.716979	Myeloproliferative diseases (CML excluded)	TRUE	reported	ZhkW2p	500117	0.00016742	45.2559	153.809	29.1598	2480.02
11	rs2229738	T	C	0.0946	-0.0394	0.0055	8.409e-13	265071	68562328	TSH	TRUE	reported	ocme5s	0.0946	11	68794860	C	T	0.382457	-0.0330814	0.0378776	0.155529	Myeloproliferative diseases (CML excluded)	TRUE	reported	ZhkW2p	500117	0.000193562	51.3173	153.809	29.1598	2480.02
11	rs10751136	A	G	0.5022	0.0191	0.0029	3.89e-11	269086	85910309	TSH	TRUE	reported	ocme5s	0.4978	11	86199267	G	A	0.0813261	0.0480295	0.027555	0.41441	Myeloproliferative diseases (CML excluded)	TRUE	reported	ZhkW2p	500117	0.000161179	43.3778	153.809	29.1598	2480.02
11	rs11605461	A	G	0.4755	-0.0388	0.0029	6.913e-41	263534	115053011	TSH	TRUE	reported	ocme5s	0.4755	11	115182291	A	G	0.00853788	-0.0711061	0.0270363	0.542262	Myeloproliferative diseases (CML excluded)	TRUE	reported	ZhkW2p	500117	0.000678791	179.005	153.809	29.1598	2480.02
11	rs11221835	T	C	0.2335	-0.0221	0.0034	1.333e-10	269086	129649413	TSH	TRUE	reported	ocme5s	0.2335	11	129779518	T	C	0.261314	0.0386528	0.0344104	0.812361	Myeloproliferative diseases (CML excluded)	TRUE	reported	ZhkW2p	500117	0.000156988	42.2497	153.809	29.1598	2480.02
12	rs7955258	A	G	0.4162	-0.0473	0.003	1.965e-54	264899	570947	TSH	TRUE	reported	ocme5s	0.4162	12	461781	A	G	0.303768	0.0282316	0.0274524	0.422068	Myeloproliferative diseases (CML excluded)	TRUE	reported	ZhkW2p	500117	0.000937545	248.586	153.809	29.1598	2480.02
12	rs10849108	A	G	0.1772	-0.0279	0.0038	4.247e-13	263534	604621	TSH	TRUE	reported	ocme5s	0.1772	12	495455	G	A	0.424873	-0.0279406	0.0350135	0.184312	Myeloproliferative diseases (CML excluded)	TRUE	reported	ZhkW2p	500117	0.000204511	53.9061	153.809	29.1598	2480.02
12	rs149363012	T	C	0.0211	0.1247	0.0117	1.899e-26	234027	670520	TSH	TRUE	reported	ocme5s	0.0211	12	561354	C	T	0.810192	-0.0929156	0.386862	0.00133941	Myeloproliferative diseases (CML excluded)	TRUE	reported	ZhkW2p	500117	0.000485159	113.595	153.809	29.1598	2480.02
12	rs10743983	A	G	0.5451	-0.018	0.0029	7.231e-10	269086	12549141	TSH	TRUE	reported	ocme5s	0.4549	12	12396207	A	G	0.385443	-0.023422	0.0269866	0.49726	Myeloproliferative diseases (CML excluded)	TRUE	reported	ZhkW2p	500117	0.000143151	38.5253	153.809	29.1598	2480.02
12	rs11830037	A	C	0.0765	0.04	0.0055	3.415e-13	267753	48157371	TSH	TRUE	reported	ocme5s	0.0765	12	47763588	C	A	0.894937	-0.00628811	0.0476157	0.0883766	Myeloproliferative diseases (CML excluded)	TRUE	reported	ZhkW2p	500117	0.000197503	52.8922	153.809	29.1598	2480.02
12	rs7315310	A	G	0.4034	-0.0203	0.003	1.249e-11	269086	53331144	TSH	TRUE	reported	ocme5s	0.4034	12	52937360	A	G	0.893503	-0.003661	0.0273468	0.564679	Myeloproliferative diseases (CML excluded)	TRUE	reported	ZhkW2p	500117	0.000170131	45.7874	153.809	29.1598	2480.02
12	rs10878984	T	C	0.3497	-0.0213	0.003	2.078e-12	269086	69828534	TSH	TRUE	reported	ocme5s	0.3497	12	69434754	C	T	0.552538	0.0167284	0.0281641	0.36302	Myeloproliferative diseases (CML excluded)	TRUE	reported	ZhkW2p	500117	0.000187303	50.4096	153.809	29.1598	2480.02
12	rs61938844	A	G	0.0284	0.1721	0.0097	5.524e-71	266846	96583858	TSH	TRUE	reported	ocme5s	0.0284	12	96190080	G	A	0.125352	-0.22596	0.147427	0.00878701	Myeloproliferative diseases (CML excluded)	TRUE	reported	ZhkW2p	500117	0.00117827	314.786	153.809	29.1598	2480.02
12	rs3184504	T	C	0.4865	0.0301	0.0029	2.472e-25	269086	111884608	TSH	TRUE	reported	ocme5s	0.4865	12	111446804	T	C	3.53509e-12	0.187434	0.026951	0.593078	Myeloproliferative diseases (CML excluded)	TRUE	reported	ZhkW2p	500117	0.000400195	107.729	153.809	29.1598	2480.02
13	rs17462267	A	C	0.7288	-0.0365	0.0033	6.082e-29	268521	24787025	TSH	TRUE	reported	ocme5s	0.2712	13	24212887	A	C	0.677133	-0.0123209	0.0295908	0.295044	Myeloproliferative diseases (CML excluded)	TRUE	reported	ZhkW2p	500117	0.000455388	122.336	153.809	29.1598	2480.02
13	rs9537312	T	C	0.2063	-0.0235	0.0036	4.366e-11	263534	33942308	TSH	TRUE	reported	ocme5s	0.2063	13	33368171	T	C	0.827023	0.00684297	0.0313149	0.755707	Myeloproliferative diseases (CML excluded)	TRUE	reported	ZhkW2p	500117	0.000161668	42.6116	153.809	29.1598	2480.02
13	rs2282026	A	G	0.5295	-0.0166	0.0029	8.053e-09	269086	41381077	TSH	TRUE	reported	ocme5s	0.4705	13	40806941	G	A	0.0184982	-0.0639703	0.027158	0.559914	Myeloproliferative diseases (CML excluded)	TRUE	reported	ZhkW2p	500117	0.000121752	32.7655	153.809	29.1598	2480.02
13	rs568995	A	G	0.2148	0.034	0.0035	7.422e-22	270964	51170010	TSH	TRUE	reported	ocme5s	0.2148	13	50595874	A	G	0.539882	-0.0180942	0.0295179	0.697471	Myeloproliferative diseases (CML excluded)	TRUE	reported	ZhkW2p	500117	0.000348144	94.3667	153.809	29.1598	2480.02
13	rs4885687	T	G	0.7344	0.0258	0.0033	5.959e-15	270966	80561254	TSH	TRUE	reported	ocme5s	0.2656	13	79987119	G	T	0.142798	-0.0452963	0.0309095	0.744944	Myeloproliferative diseases (CML excluded)	TRUE	reported	ZhkW2p	500117	0.000225527	61.1235	153.809	29.1598	2480.02
13	rs9521826	A	G	0.7318	0.025	0.0033	1.881e-14	264718	111193959	TSH	TRUE	reported	ocme5s	0.2682	13	110541612	A	G	0.654769	0.0146799	0.0328302	0.213576	Myeloproliferative diseases (CML excluded)	TRUE	reported	ZhkW2p	500117	0.000216758	57.3917	153.809	29.1598	2480.02
14	rs12436555	A	G	0.163	-0.0216	0.0039	3.536e-08	269086	24634825	TSH	TRUE	reported	ocme5s	0.163	14	24165616	G	A	0.0392564	0.0887343	0.0430439	0.111701	Myeloproliferative diseases (CML excluded)	TRUE	reported	ZhkW2p	500117	0.000113982	30.6743	153.809	29.1598	2480.02
14	rs1755770	T	C	0.6013	-0.0246	0.003	1.725e-16	269086	36666760	TSH	TRUE	reported	ocme5s	0.3987	14	36197554	C	T	0.496598	0.0195297	0.0287263	0.66972	Myeloproliferative diseases (CML excluded)	TRUE	reported	ZhkW2p	500117	0.000249821	67.2395	153.809	29.1598	2480.02
14	rs116909374	T	C	0.0362	-0.1589	0.0085	1.109e-78	262674	36738361	TSH	TRUE	reported	ocme5s	0.0362	14	36269155	C	T	0.0980912	0.129631	0.0783657	0.0306797	Myeloproliferative diseases (CML excluded)	TRUE	reported	ZhkW2p	500117	0.00132866	349.467	153.809	29.1598	2480.02
14	rs12892248	A	G	0.1249	0.0254	0.0044	7.481e-09	269086	36994369	TSH	TRUE	reported	ocme5s	0.1249	14	36525164	G	A	0.428002	0.0308096	0.0388709	0.140611	Myeloproliferative diseases (CML excluded)	TRUE	reported	ZhkW2p	500117	0.000123828	33.3241	153.809	29.1598	2480.02
14	rs11625251	C	G	0.9137	-0.0672	0.0052	1.467e-38	263534	81407891	TSH	TRUE	reported	ocme5s	0.0863	14	80941547	C	G	0.0680957	0.0958876	0.0525592	0.0714278	Myeloproliferative diseases (CML excluded)	TRUE	reported	ZhkW2p	500117	0.000633315	167.005	153.809	29.1598	2480.02
14	rs8022931	C	G	0.5365	-0.0485	0.0029	1.583e-62	269086	81613138	TSH	TRUE	reported	ocme5s	0.4635	14	81146794	C	G	0.729239	0.00965153	0.0278835	0.378695	Myeloproliferative diseases (CML excluded)	TRUE	reported	ZhkW2p	500117	0.00103835	279.695	153.809	29.1598	2480.02
14	rs12893275	T	C	0.0904	-0.0392	0.0051	1.321e-14	267437	81737929	TSH	TRUE	reported	ocme5s	0.0904	14	81271585	C	T	0.285029	0.0550583	0.0515002	0.0749866	Myeloproliferative diseases (CML excluded)	TRUE	reported	ZhkW2p	500117	0.000220859	59.0784	153.809	29.1598	2480.02
14	rs2295727	A	G	0.934	-0.0332	0.0059	1.509e-08	262925	92600785	TSH	TRUE	reported	ocme5s	0.066	14	92134441	A	G	0.588051	-0.0328476	0.0606421	0.0524896	Myeloproliferative diseases (CML excluded)	TRUE	reported	ZhkW2p	500117	0.000120417	31.6642	153.809	29.1598	2480.02
14	rs768356	T	C	0.7996	-0.0741	0.0036	1.35e-92	266599	93576543	TSH	TRUE	reported	ocme5s	0.2004	14	93110198	T	C	0.721717	-0.0125792	0.0353184	0.179706	Myeloproliferative diseases (CML excluded)	TRUE	reported	ZhkW2p	500117	0.00158666	423.67	153.809	29.1598	2480.02
14	rs12889167	T	C	0.5545	0.039	0.0029	1.198e-40	269086	105219976	TSH	TRUE	reported	ocme5s	0.4455	14	104753639	T	C	0.826375	-0.00592348	0.0270043	0.499108	Myeloproliferative diseases (CML excluded)	TRUE	reported	ZhkW2p	500117	0.000671661	180.855	153.809	29.1598	2480.02
15	rs78218421	T	C	0.0627	0.044	0.0062	9.052e-13	269086	35962399	TSH	TRUE	reported	ocme5s	0.0627	15	35670198	C	T	0.671534	-0.022249	0.0524687	0.0710971	Myeloproliferative diseases (CML excluded)	TRUE	reported	ZhkW2p	500117	0.000187133	50.3638	153.809	29.1598	2480.02
15	rs1044474	A	G	0.5499	0.0256	0.0029	9.713e-19	265415	40845952	TSH	TRUE	reported	ocme5s	0.4501	15	40553753	A	G	0.548902	0.0166875	0.0278401	0.37508	Myeloproliferative diseases (CML excluded)	TRUE	reported	ZhkW2p	500117	0.000293515	77.9257	153.809	29.1598	2480.02
15	rs17477923	T	C	0.7483	0.0609	0.0033	7.59e-75	269086	49711185	TSH	TRUE	reported	ocme5s	0.2517	15	49418988	T	C	0.858697	0.0052069	0.0292468	0.308639	Myeloproliferative diseases (CML excluded)	TRUE	reported	ZhkW2p	500117	0.00126406	340.568	153.809	29.1598	2480.02
15	rs6494466	A	G	0.263	-0.0198	0.0033	2.076e-09	263534	64508763	TSH	TRUE	reported	ocme5s	0.263	15	64216564	G	A	0.182633	0.0420366	0.0315427	0.237644	Myeloproliferative diseases (CML excluded)	TRUE	reported	ZhkW2p	500117	0.000136586	35.9997	153.809	29.1598	2480.02
15	rs11857151	C	G	0.6791	0.049	0.0031	6.558e-57	269086	89112877	TSH	TRUE	reported	ocme5s	0.3209	15	88569646	C	G	0.329787	-0.0277937	0.0285198	0.336612	Myeloproliferative diseases (CML excluded)	TRUE	reported	ZhkW2p	500117	0.00092763	249.842	153.809	29.1598	2480.02
16	rs1045476	A	G	0.1788	0.0434	0.0039	2.553e-29	269086	4015313	TSH	TRUE	reported	ocme5s	0.1788	16	3965312	A	G	0.459614	-0.0255879	0.0346025	0.812695	Myeloproliferative diseases (CML excluded)	TRUE	reported	ZhkW2p	500117	0.000460002	123.836	153.809	29.1598	2480.02
16	rs4785953	A	G	0.8726	-0.0324	0.0043	7.535e-14	270268	4154851	TSH	TRUE	reported	ocme5s	0.1274	16	4104850	A	G	0.0464323	0.0800656	0.0402049	0.129645	Myeloproliferative diseases (CML excluded)	TRUE	reported	ZhkW2p	500117	0.000210023	56.7741	153.809	29.1598	2480.02
16	rs30233	A	G	0.5663	-0.0321	0.003	1.534e-27	263534	14400309	TSH	TRUE	reported	ocme5s	0.4337	16	14306452	G	A	0.428519	-0.0217264	0.0274418	0.587463	Myeloproliferative diseases (CML excluded)	TRUE	reported	ZhkW2p	500117	0.000434252	114.489	153.809	29.1598	2480.02
16	rs78856554	A	G	0.0916	0.0377	0.0051	9.037e-14	269086	23293279	TSH	TRUE	reported	ocme5s	0.0916	16	23281958	G	A	0.0347712	-0.125238	0.0593262	0.0550683	Myeloproliferative diseases (CML excluded)	TRUE	reported	ZhkW2p	500117	0.000203031	54.6436	153.809	29.1598	2480.02
16	rs11641216	A	G	0.6059	0.0162	0.003	4.961e-08	266846	28893532	TSH	TRUE	reported	ocme5s	0.3941	16	28882211	A	G	0.527791	-0.0173112	0.0274179	0.413064	Myeloproliferative diseases (CML excluded)	TRUE	reported	ZhkW2p	500117	0.000109265	29.1598	153.809	29.1598	2480.02
16	rs73575083	A	G	0.6747	0.0923	0.0031	3.03e-199	269086	79747855	TSH	TRUE	reported	ocme5s	0.3253	16	79713958	A	G	0.547869	0.0174967	0.0291148	0.310405	Myeloproliferative diseases (CML excluded)	TRUE	reported	ZhkW2p	500117	0.00328368	886.496	153.809	29.1598	2480.02
16	rs184629047	T	C	0.0152	0.0782	0.013	1.675e-09	258390	79758912	TSH	TRUE	reported	ocme5s	0.0152	16	79725015	C	T	0.1557	0.209447	0.147531	0.00832624	Myeloproliferative diseases (CML excluded)	TRUE	reported	ZhkW2p	500117	0.00014002	36.1846	153.809	29.1598	2480.02
16	rs9928281	A	G	0.8914	-0.0344	0.005	7.935e-12	269086	79862813	TSH	TRUE	reported	ocme5s	0.1086	16	79828916	A	G	0.194811	-0.0527738	0.0407055	0.126161	Myeloproliferative diseases (CML excluded)	TRUE	reported	ZhkW2p	500117	0.000175877	47.334	153.809	29.1598	2480.02
17	rs9889941	A	C	0.7036	0.0184	0.0032	7.3e-09	264972	6565644	TSH	TRUE	reported	ocme5s	0.2964	17	6662325	A	C	0.343766	-0.0290927	0.030729	0.266348	Myeloproliferative diseases (CML excluded)	TRUE	reported	ZhkW2p	500117	0.000124762	33.0623	153.809	29.1598	2480.02
17	rs199528	T	C	0.2025	0.0403	0.0036	4.993e-29	269086	44843136	TSH	TRUE	reported	ocme5s	0.2025	17	46765770	C	T	0.0707636	-0.0861623	0.0476827	0.0860318	Myeloproliferative diseases (CML excluded)	TRUE	reported	ZhkW2p	500117	0.000465492	125.315	153.809	29.1598	2480.02
17	rs35073649	T	C	0.3795	0.0248	0.003	4.558e-17	269086	47422510	TSH	TRUE	reported	ocme5s	0.3795	17	49345148	C	T	0.163263	0.0379227	0.0272007	0.427438	Myeloproliferative diseases (CML excluded)	TRUE	reported	ZhkW2p	500117	0.000253898	68.3373	153.809	29.1598	2480.02
17	rs113599227	T	C	0.0444	-0.0837	0.0074	9.309e-30	269086	59344639	TSH	TRUE	reported	ocme5s	0.0444	17	61267278	C	T	0.608785	0.0340503	0.0665295	0.0428016	Myeloproliferative diseases (CML excluded)	TRUE	reported	ZhkW2p	500117	0.000475215	127.933	153.809	29.1598	2480.02
17	rs7211380	A	G	0.9292	0.0472	0.0056	5.197e-17	263534	64206768	TSH	TRUE	reported	ocme5s	0.0708	17	66210650	A	G	0.996841	-0.000178059	0.0449721	0.098451	Myeloproliferative diseases (CML excluded)	TRUE	reported	ZhkW2p	500117	0.000269497	71.0403	153.809	29.1598	2480.02
17	rs1042673	A	G	0.5406	-0.043	0.0029	9.413e-50	269134	70121339	TSH	TRUE	reported	ocme5s	0.4594	17	72125198	A	G	0.155175	-0.03881	0.0273024	0.422885	Myeloproliferative diseases (CML excluded)	TRUE	reported	ZhkW2p	500117	0.00081624	219.856	153.809	29.1598	2480.02
17	rs4793439	T	C	0.4692	0.0407	0.0029	3.566e-45	269086	70382694	TSH	TRUE	reported	ocme5s	0.4692	17	72386553	T	C	0.531722	0.0170093	0.0271984	0.560079	Myeloproliferative diseases (CML excluded)	TRUE	reported	ZhkW2p	500117	0.000731449	196.965	153.809	29.1598	2480.02
18	rs879736	T	C	0.1678	0.0259	0.0039	4.235e-11	269086	13568847	TSH	TRUE	reported	ocme5s	0.1678	18	13568848	C	T	0.849696	0.00605507	0.0319518	0.232959	Myeloproliferative diseases (CML excluded)	TRUE	reported	ZhkW2p	500117	0.000163873	44.1029	153.809	29.1598	2480.02
18	rs6567094	A	G	0.5543	0.0309	0.0029	2.222e-26	269086	57180531	TSH	TRUE	reported	ocme5s	0.4457	18	59513299	G	A	0.205885	-0.0346056	0.027357	0.582515	Myeloproliferative diseases (CML excluded)	TRUE	reported	ZhkW2p	500117	0.000421742	113.532	153.809	29.1598	2480.02
19	rs35324752	T	G	0.3598	-0.0198	0.0031	1.29e-10	264500	5280270	TSH	TRUE	reported	ocme5s	0.3598	19	5280259	G	T	0.277008	0.031106	0.0286147	0.337369	Myeloproliferative diseases (CML excluded)	TRUE	reported	ZhkW2p	500117	0.000154211	40.7947	153.809	29.1598	2480.02
19	rs7248104	A	G	0.4062	-0.0584	0.003	3.201e-87	261188	7224431	TSH	TRUE	reported	ocme5s	0.4062	19	7224420	G	A	0.679634	-0.0112555	0.0272554	0.434314	Myeloproliferative diseases (CML excluded)	TRUE	reported	ZhkW2p	500117	0.00144877	378.948	153.809	29.1598	2480.02
19	rs4608435	T	G	0.2627	-0.0231	0.0033	3.625e-12	261188	7235137	TSH	TRUE	reported	ocme5s	0.2627	19	7235126	G	T	0.234284	-0.0365199	0.0307046	0.263773	Myeloproliferative diseases (CML excluded)	TRUE	reported	ZhkW2p	500117	0.000187569	48.9996	153.809	29.1598	2480.02
19	rs36259	A	G	0.7565	-0.0247	0.0035	1.86e-12	254726	8326904	TSH	TRUE	reported	ocme5s	0.2435	19	8262020	G	A	0.960916	0.00151116	0.0308377	0.742713	Myeloproliferative diseases (CML excluded)	TRUE	reported	ZhkW2p	500117	0.000195479	49.8029	153.809	29.1598	2480.02
19	rs1496627	A	C	0.5794	0.0212	0.0029	5.307e-13	269086	31864066	TSH	TRUE	reported	ocme5s	0.4206	19	31373160	C	A	0.480837	-0.0196539	0.0278796	0.628265	Myeloproliferative diseases (CML excluded)	TRUE	reported	ZhkW2p	500117	0.000198563	53.4407	153.809	29.1598	2480.02
19	rs11670562	T	C	0.7431	-0.0201	0.0034	2.917e-09	262175	45743640	TSH	TRUE	reported	ocme5s	0.2569	19	45240382	T	C	0.125784	0.045322	0.0296041	0.294828	Myeloproliferative diseases (CML excluded)	TRUE	reported	ZhkW2p	500117	0.000133286	34.9487	153.809	29.1598	2480.02
19	rs11672947	T	C	0.392	-0.0236	0.0031	1.363e-14	254383	55770794	TSH	TRUE	reported	ocme5s	0.392	19	55259426	T	C	0.63992	0.0127232	0.0271975	0.570011	Myeloproliferative diseases (CML excluded)	TRUE	reported	ZhkW2p	500117	0.000227779	57.9558	153.809	29.1598	2480.02
20	rs1883806	T	G	0.3918	0.0198	0.0032	5.207e-10	262611	2675822	TSH	TRUE	reported	ocme5s	0.3918	20	2695176	G	T	0.990671	0.000330005	0.0282245	0.352668	Myeloproliferative diseases (CML excluded)	TRUE	reported	ZhkW2p	500117	0.000145765	38.2849	153.809	29.1598	2480.02
20	rs6133344	T	C	0.5121	-0.024	0.0029	1.427e-16	270934	6682651	TSH	TRUE	reported	ocme5s	0.4879	20	6702004	C	T	0.640146	0.0127496	0.0272722	0.524634	Myeloproliferative diseases (CML excluded)	TRUE	reported	ZhkW2p	500117	0.000252728	68.4894	153.809	29.1598	2480.02
20	rs1203930	A	G	0.2193	-0.0652	0.0035	1.084e-78	265475	22590835	TSH	TRUE	reported	ocme5s	0.2193	20	22610197	A	G	0.650567	0.0150276	0.0331753	0.791233	Myeloproliferative diseases (CML excluded)	TRUE	reported	ZhkW2p	500117	0.00130547	347.021	153.809	29.1598	2480.02
20	rs139242164	T	G	0.0106	0.1158	0.0158	2.545e-13	257795	57457908	TSH	TRUE	reported	ocme5s	0.0106	20	58882853	G	T	0.128839	-0.538936	0.354867	0.0014163	Myeloproliferative diseases (CML excluded)	TRUE	reported	ZhkW2p	500117	0.000208323	53.7155	153.809	29.1598	2480.02
22	rs5997969	T	C	0.3342	0.0252	0.0031	3.99e-16	266397	31790014	TSH	TRUE	reported	ocme5s	0.3342	22	31394028	T	C	0.168353	-0.0380293	0.0276072	0.606704	Myeloproliferative diseases (CML excluded)	TRUE	reported	ZhkW2p	500117	0.000247994	66.0807	153.809	29.1598	2480.02
23	rs7879731	A	C	0.4063	0.0331	0.0043	1.806e-14	77049.9	3613573	TSH	TRUE	reported	ocme5s	0.4063	23	3695532	C	A	0.538921	0.0140563	0.0228763	0.389563	Myeloproliferative diseases (CML excluded)	TRUE	reported	ZhkW2p	500117	0.000768446	59.2527	153.809	29.1598	2480.02
9	rs925489	T	C	0.6646	-0.0716	0.0119	1.679e-09	15829	100546600	TT3	TRUE	reported	JlkT0v	0.3354	9	97784318	C	T	0.738231	-0.0239515	0.0716689	0.653439	Chronic myeloproliferative disease	TRUE	reported	8kbRKS	500434	0.00228185	36.1974	192.709	36.1974	660.254
12	rs1169281	A	G	0.3229	0.0739	0.0121	8.943e-10	15829	121454906	TT3	TRUE	reported	JlkT0v	0.3229	12	121017103	G	A	0.0705277	-0.132472	0.073249	0.318396	Chronic myeloproliferative disease	TRUE	reported	8kbRKS	500434	0.00235095	37.2961	192.709	36.1974	660.254
23	rs144511320	T	C	0.0382	-0.1681	0.0276	1.199e-09	13157	104393163	TT3	TRUE	reported	JlkT0v	0.0382	23	105148480	C	T	0.39743	0.124467	0.147086	0.0352866	Chronic myeloproliferative disease	TRUE	reported	8kbRKS	500434	0.0028115	37.0895	192.709	36.1974	660.254
23	rs1804495	A	C	0.1189	-0.3906	0.0152	1.13e-145	13157	105278361	TT3	TRUE	reported	JlkT0v	0.1189	23	106034370	C	A	0.582724	-0.0519798	0.0946101	0.0910811	Chronic myeloproliferative disease	TRUE	reported	8kbRKS	500434	0.0477917	660.254	192.709	36.1974	660.254
9	rs925489	T	C	0.6646	-0.0716	0.0119	1.679e-09	15829	100546600	TT3	TRUE	reported	JlkT0v	0.3354	9	97784318	C	T	0.833954	0.00594115	0.0283407	0.653454	Myeloproliferative diseases (CML excluded)	TRUE	reported	ZhkW2p	500117	0.00228185	36.1974	192.709	36.1974	660.254
12	rs1169281	A	G	0.3229	0.0739	0.0121	8.943e-10	15829	121454906	TT3	TRUE	reported	JlkT0v	0.3229	12	121017103	G	A	0.0295257	-0.0630715	0.0289798	0.318333	Myeloproliferative diseases (CML excluded)	TRUE	reported	ZhkW2p	500117	0.00235095	37.2961	192.709	36.1974	660.254
23	rs144511320	T	C	0.0382	-0.1681	0.0276	1.199e-09	13157	104393163	TT3	TRUE	reported	JlkT0v	0.0382	23	105148480	C	T	0.558964	-0.0353219	0.0604434	0.0352704	Myeloproliferative diseases (CML excluded)	TRUE	reported	ZhkW2p	500117	0.0028115	37.0895	192.709	36.1974	660.254
23	rs1804495	A	C	0.1189	-0.3906	0.0152	1.13e-145	13157	105278361	TT3	TRUE	reported	JlkT0v	0.1189	23	106034370	C	A	0.106634	0.0624493	0.038704	0.0911269	Myeloproliferative diseases (CML excluded)	TRUE	reported	ZhkW2p	500117	0.0477917	660.254	192.709	36.1974	660.254

## Sheet: Table S4
Table S4. Summary of excluded SNPs and reasons for removal in Mendelian Randomization (MR) analyses.
SNP	exposure	outcome	method	iteration	reason
rs1804495	TT3/FT4 ratio	Myeloproliferative diseases (CML excluded)	MR-presso		MR-presso outliner
rs9274697	TT3/FT4 ratio	Myeloproliferative diseases (CML excluded)	MR-presso		MR-presso outliner
rs2160215	Hyperthyroidism	Myeloproliferative diseases (CML excluded)	Leave-one-out	1	Max effect difference
rs3130552	high TSH	Myeloproliferative diseases (CML excluded)	MR-presso		MR-presso outliner
rs597808	high TSH	Myeloproliferative diseases (CML excluded)	MR-presso		MR-presso outliner
rs3184504	Hypothyroidism	Myeloproliferative diseases (CML excluded)	MR-presso		MR-presso outliner
rs3184504	Non-cancer illness code, self-reported: hypothyroidism or myxoedema	Myeloproliferative diseases (CML excluded)	MR-presso		MR-presso outliner
rs7705526	Non-cancer illness code, self-reported: hypothyroidism or myxoedema	Myeloproliferative diseases (CML excluded)	MR-presso		MR-presso outliner
rs6679677	Non-cancer illness code, self-reported: hypothyroidism or myxoedema	Myeloproliferative diseases (CML excluded)	Leave-one-out	1	Max effect difference
rs3087243	Non-cancer illness code, self-reported: hypothyroidism or myxoedema	Myeloproliferative diseases (CML excluded)	Leave-one-out	2	Max effect difference
rs7768019	Non-cancer illness code, self-reported: hypothyroidism or myxoedema	Myeloproliferative diseases (CML excluded)	Leave-one-out	3	Max effect difference
rs3184504	TSH	Myeloproliferative diseases (CML excluded)	MR-presso		MR-presso outliner
rs700750	TSH	Myeloproliferative diseases (CML excluded)	MR-presso		MR-presso outliner

## Sheet: Table S5
Table S5. Mendelian Randomization Estimates for the Causal Effect of Thyroid Function Traits on Myeloproliferative Diseases using the Inverse Variance Weighted (IVW) Method
Exposure	Outcome	N. SNPs	OR (95% CI)	P
TT3/FT4 ratio	Chronic myeloproliferative disease	8	1.6997 (0.2275 - 12.6965)	0.6051
TT3/FT4 ratio	Myeloproliferative diseases (CML excluded)	8	1.382 (0.353 - 5.4104)	0.6422
FT3	Chronic myeloproliferative disease	7	0.7595 (0.2883 - 2.0008)	0.5778
FT3	Myeloproliferative diseases (CML excluded)	7	0.9999 (0.6806 - 1.4691)	0.9998
FT4	Chronic myeloproliferative disease	64	0.9982 (0.6148 - 1.6206)	0.9942
FT4	Myeloproliferative diseases (CML excluded)	64	1.1739 (0.972 - 1.4178)	0.0959
high TSH	Chronic myeloproliferative disease	5	1.1883 (0.5682 - 2.4852)	0.6467
high TSH	Myeloproliferative diseases (CML excluded)	6	1.2864 (0.5301 - 3.1216)	0.5776
Hyperthyroidism	Chronic myeloproliferative disease	11	1.0439 (0.8096 - 1.346)	0.7405
Hyperthyroidism	Myeloproliferative diseases (CML excluded)	11	0.9225 (0.8212 - 1.0364)	0.1743
Hypothyroidism	Chronic myeloproliferative disease	70	1.2002 (0.9813 - 1.4679)	0.0756
Hypothyroidism	Myeloproliferative diseases (CML excluded)	69	1.0787 (0.9806 - 1.1866)	0.1192
low TSH	Chronic myeloproliferative disease	29	1.0766 (0.9414 - 1.2312)	0.2809
low TSH	Myeloproliferative diseases (CML excluded)	29	1.0054 (0.9482 - 1.0661)	0.8561
FT3/FT4 ratio	Chronic myeloproliferative disease	15	0.9313 (0.0494 - 17.5617)	0.9621
FT3/FT4 ratio	Myeloproliferative diseases (CML excluded)	15	0.5916 (0.1603 - 2.1828)	0.4307
Non-cancer illness code, self-reported: hyperthyroidism or thyrotoxicosis	Chronic myeloproliferative disease	10	5×10-14 (7.8 × 10⁻²⁷ - 0.3935)	0.0432
Non-cancer illness code, self-reported: hyperthyroidism or thyrotoxicosis	Myeloproliferative diseases (CML excluded)	11	0.045 (4.9× 10⁻6 - 411.166)	0.5048
Non-cancer illness code, self-reported: hypothyroidism or myxoedema	Chronic myeloproliferative disease	116	2.929 (0.0837 - 102.5133)	0.5536
Non-cancer illness code, self-reported: hypothyroidism or myxoedema	Myeloproliferative diseases (CML excluded)	116	2.424 (0.2899 - 20.2696)	0.4138
TSH	Chronic myeloproliferative disease	168	0.7607 (0.5711 - 1.0131)	0.0614
TSH	Myeloproliferative diseases (CML excluded)	167	0.9771 (0.8508 - 1.1222)	0.7427
TT3	Chronic myeloproliferative disease	4	0.9907 (0.5856 - 1.6763)	0.9723
TT3	Myeloproliferative diseases (CML excluded)	4	0.8442 (0.6844 - 1.0414)	0.1138
TT3/FT4 ratio	Myeloproliferative diseases (CML excluded) / After exclusion	6	2.4959 ( 0.689 - 9.0421 )	0.1637
high TSH	Myeloproliferative diseases (CML excluded) / After exclusion	4	1.0592 ( 0.7702 - 1.4566 )	0.7235
Hypothyroidism	Myeloproliferative diseases (CML excluded) / After exclusion	67	1.0306 ( 0.9568 - 1.1102 )	0.4262
Non-cancer illness code, self-reported: hypothyroidism or myxoedema	Myeloproliferative diseases (CML excluded) / After exclusion	114	1.357 ( 0.31 - 5.9397 )	0.6852
TSH	Myeloproliferative diseases (CML excluded) / After exclusion	166	0.9517 ( 0.8403 - 1.078 )	0.4364

## Sheet: Table S6
Table S6. MR Analysis Results
Exposure	Outcome	N.SNPs	Methods	OR (95% CI)	P
TT3/FT4 ratio	Chronic myeloproliferative disease	8	Inverse variance weighted	1.6997 ( 0.2275 - 12.6965 )	0.6051
TT3/FT4 ratio	Chronic myeloproliferative disease	8	MR Egger	0.9798 ( 0.0207 - 46.4415 )	0.9921
TT3/FT4 ratio	Chronic myeloproliferative disease	8	Weighted median	2.0433 ( 0.163 - 25.6059 )	0.5796
TT3/FT4 ratio	Chronic myeloproliferative disease	8	Weighted mode	1.5623 ( 0.1139 - 21.4248 )	0.7482
TT3/FT4 ratio	Myeloproliferative diseases (CML excluded)	8	Inverse variance weighted	1.382 ( 0.353 - 5.4104 )	0.6422
TT3/FT4 ratio	Myeloproliferative diseases (CML excluded)	8	MR Egger	0.1431 ( 0.021 - 0.9729 )	0.094
TT3/FT4 ratio	Myeloproliferative diseases (CML excluded)	8	Weighted median	0.6855 ( 0.2208 - 2.1284 )	0.5136
TT3/FT4 ratio	Myeloproliferative diseases (CML excluded)	8	Weighted mode	0.6751 ( 0.236 - 1.9317 )	0.4877
FT3	Chronic myeloproliferative disease	7	Inverse variance weighted	0.7595 ( 0.2883 - 2.0008 )	0.5778
FT3	Chronic myeloproliferative disease	7	MR Egger	5.994 ( 0.0657 - 546.9655 )	0.472
FT3	Chronic myeloproliferative disease	7	Weighted median	0.7062 ( 0.2144 - 2.3263 )	0.5674
FT3	Chronic myeloproliferative disease	7	Weighted mode	0.6723 ( 0.1336 - 3.3818 )	0.647
FT3	Myeloproliferative diseases (CML excluded)	7	Inverse variance weighted	0.9999 ( 0.6806 - 1.4691 )	0.9998
FT3	Myeloproliferative diseases (CML excluded)	7	MR Egger	0.4538 ( 0.0755 - 2.7274 )	0.4274
FT3	Myeloproliferative diseases (CML excluded)	7	Weighted median	0.9952 ( 0.6106 - 1.6218 )	0.9845
FT3	Myeloproliferative diseases (CML excluded)	7	Weighted mode	1.1482 ( 0.5843 - 2.256 )	0.7023
FT4	Chronic myeloproliferative disease	64	Inverse variance weighted	0.9982 ( 0.6148 - 1.6206 )	0.9942
FT4	Chronic myeloproliferative disease	64	MR Egger	0.6287 ( 0.2329 - 1.697 )	0.3632
FT4	Chronic myeloproliferative disease	64	Weighted median	1.0021 ( 0.492 - 2.0411 )	0.9954
FT4	Chronic myeloproliferative disease	64	Weighted mode	0.8216 ( 0.414 - 1.6306 )	0.5762
FT4	Myeloproliferative diseases (CML excluded)	64	Inverse variance weighted	1.1739 ( 0.972 - 1.4178 )	0.0959
FT4	Myeloproliferative diseases (CML excluded)	64	MR Egger	0.9134 ( 0.6225 - 1.3402 )	0.6449
FT4	Myeloproliferative diseases (CML excluded)	64	Weighted median	1.0185 ( 0.7805 - 1.3291 )	0.8924
FT4	Myeloproliferative diseases (CML excluded)	64	Weighted mode	0.9603 ( 0.731 - 1.2614 )	0.7717
high TSH	Chronic myeloproliferative disease	5	Inverse variance weighted	1.1883 ( 0.5682 - 2.4852 )	0.6467
high TSH	Chronic myeloproliferative disease	5	MR Egger	0.4633 ( 0.0226 - 9.5116 )	0.6521
high TSH	Chronic myeloproliferative disease	5	Weighted median	0.9099 ( 0.3607 - 2.2954 )	0.8415
high TSH	Chronic myeloproliferative disease	5	Weighted mode	0.8782 ( 0.2855 - 2.7013 )	0.8319
high TSH	Myeloproliferative diseases (CML excluded)	6	Inverse variance weighted	1.2864 ( 0.5301 - 3.1216 )	0.5776
high TSH	Myeloproliferative diseases (CML excluded)	6	MR Egger	0.5585 ( 0.0101 - 30.8866 )	0.7902
high TSH	Myeloproliferative diseases (CML excluded)	6	Weighted median	1.0502 ( 0.7254 - 1.5205 )	0.7953
high TSH	Myeloproliferative diseases (CML excluded)	6	Weighted mode	1.0205 ( 0.6874 - 1.5148 )	0.9239
Hyperthyroidism	Chronic myeloproliferative disease	11	Inverse variance weighted	1.0439 ( 0.8096 - 1.346 )	0.7405
Hyperthyroidism	Chronic myeloproliferative disease	11	MR Egger	0.8875 ( 0.4769 - 1.6516 )	0.7152
Hyperthyroidism	Chronic myeloproliferative disease	11	Weighted median	1.0342 ( 0.7611 - 1.4053 )	0.8299
Hyperthyroidism	Chronic myeloproliferative disease	11	Weighted mode	0.9717 ( 0.66 - 1.4306 )	0.8874
Hyperthyroidism	Myeloproliferative diseases (CML excluded)	11	Inverse variance weighted	0.9225 ( 0.8212 - 1.0364 )	0.1743
Hyperthyroidism	Myeloproliferative diseases (CML excluded)	11	MR Egger	0.8562 ( 0.6441 - 1.1381 )	0.3129
Hyperthyroidism	Myeloproliferative diseases (CML excluded)	11	Weighted median	0.9121 ( 0.81 - 1.0269 )	0.1283
Hyperthyroidism	Myeloproliferative diseases (CML excluded)	11	Weighted mode	0.9113 ( 0.7859 - 1.0567 )	0.247
Hypothyroidism	Chronic myeloproliferative disease	70	Inverse variance weighted	1.2002 ( 0.9813 - 1.4679 )	0.0756
Hypothyroidism	Chronic myeloproliferative disease	70	MR Egger	1.3735 ( 0.8927 - 2.113 )	0.1534
Hypothyroidism	Chronic myeloproliferative disease	70	Weighted median	1.1214 ( 0.8326 - 1.5105 )	0.4507
Hypothyroidism	Chronic myeloproliferative disease	70	Weighted mode	1.2067 ( 0.872 - 1.6699 )	0.2608
Hypothyroidism	Myeloproliferative diseases (CML excluded)	69	Inverse variance weighted	1.0787 ( 0.9806 - 1.1866 )	0.1192
Hypothyroidism	Myeloproliferative diseases (CML excluded)	69	MR Egger	1.1778 ( 0.9611 - 1.4433 )	0.1193
Hypothyroidism	Myeloproliferative diseases (CML excluded)	69	Weighted median	1.0393 ( 0.9225 - 1.1709 )	0.5264
Hypothyroidism	Myeloproliferative diseases (CML excluded)	69	Weighted mode	0.9935 ( 0.8695 - 1.1353 )	0.9243
low TSH	Chronic myeloproliferative disease	29	Inverse variance weighted	1.0766 ( 0.9414 - 1.2312 )	0.2809
low TSH	Chronic myeloproliferative disease	29	MR Egger	0.9313 ( 0.6815 - 1.2726 )	0.6586
low TSH	Chronic myeloproliferative disease	29	Weighted median	0.994 ( 0.8149 - 1.2125 )	0.9528
low TSH	Chronic myeloproliferative disease	29	Weighted mode	0.9697 ( 0.7401 - 1.2706 )	0.8252
low TSH	Myeloproliferative diseases (CML excluded)	29	Inverse variance weighted	1.0054 ( 0.9482 - 1.0661 )	0.8561
low TSH	Myeloproliferative diseases (CML excluded)	29	MR Egger	1.0544 ( 0.9186 - 1.2102 )	0.4581
low TSH	Myeloproliferative diseases (CML excluded)	29	Weighted median	1.0017 ( 0.926 - 1.0837 )	0.9655
low TSH	Myeloproliferative diseases (CML excluded)	29	Weighted mode	0.9997 ( 0.8955 - 1.1161 )	0.9961
FT3/FT4 ratio	Chronic myeloproliferative disease	15	Inverse variance weighted	0.9313 ( 0.0494 - 17.5617 )	0.9621
FT3/FT4 ratio	Chronic myeloproliferative disease	15	MR Egger	0.6159 ( 0.0017 - 217.1237 )	0.8738
FT3/FT4 ratio	Chronic myeloproliferative disease	15	Weighted median	0.9462 ( 0.0191 - 46.9428 )	0.9779
FT3/FT4 ratio	Chronic myeloproliferative disease	15	Weighted mode	1.0259 ( 0.017 - 61.8277 )	0.9904
FT3/FT4 ratio	Myeloproliferative diseases (CML excluded)	15	Inverse variance weighted	0.5916 ( 0.1603 - 2.1828 )	0.4307
FT3/FT4 ratio	Myeloproliferative diseases (CML excluded)	15	MR Egger	2.5383 ( 0.1997 - 32.2697 )	0.4854
FT3/FT4 ratio	Myeloproliferative diseases (CML excluded)	15	Weighted median	1.3949 ( 0.2905 - 6.6978 )	0.6776
FT3/FT4 ratio	Myeloproliferative diseases (CML excluded)	15	Weighted mode	1.4148 ( 0.3029 - 6.6079 )	0.6658
Non-cancer illness code, self-reported: hyperthyroidism or thyrotoxicosis	Chronic myeloproliferative disease	10	Inverse variance weighted	5.5e-14 ( 7.8e-27 - 0.3935 )	0.0432
Non-cancer illness code, self-reported: hyperthyroidism or thyrotoxicosis	Chronic myeloproliferative disease	10	MR Egger	7.3e-07 ( 5.7e-44 - 9.24621288426829e+30 )	0.7541
Non-cancer illness code, self-reported: hyperthyroidism or thyrotoxicosis	Chronic myeloproliferative disease	10	Weighted median	8.3e-13 ( 3.3e-29 - 21354.7312 )	0.1491
Non-cancer illness code, self-reported: hyperthyroidism or thyrotoxicosis	Chronic myeloproliferative disease	10	Weighted mode	2.1e-14 ( 2.9e-34 - 1546668.2012 )	0.2102
Non-cancer illness code, self-reported: hyperthyroidism or thyrotoxicosis	Myeloproliferative diseases (CML excluded)	11	Inverse variance weighted	0.045 ( 4.9e-06 - 411.166 )	0.5048
Non-cancer illness code, self-reported: hyperthyroidism or thyrotoxicosis	Myeloproliferative diseases (CML excluded)	11	MR Egger	0.0015 ( 6.9e-11 - 32721.4228 )	0.47
Non-cancer illness code, self-reported: hyperthyroidism or thyrotoxicosis	Myeloproliferative diseases (CML excluded)	11	Weighted median	0.00035 ( 3.5e-09 - 35.2168 )	0.1757
Non-cancer illness code, self-reported: hyperthyroidism or thyrotoxicosis	Myeloproliferative diseases (CML excluded)	11	Weighted mode	8.4e-05 ( 9.6e-11 - 73.3462 )	0.2084
Non-cancer illness code, self-reported: hypothyroidism or myxoedema	Chronic myeloproliferative disease	116	Inverse variance weighted	2.929 ( 0.0837 - 102.5133 )	0.5536
Non-cancer illness code, self-reported: hypothyroidism or myxoedema	Chronic myeloproliferative disease	116	MR Egger	3.998 ( 0.0014 - 11248.7495 )	0.733
Non-cancer illness code, self-reported: hypothyroidism or myxoedema	Chronic myeloproliferative disease	116	Weighted median	1.9029 ( 0.0063 - 573.8431 )	0.8252
Non-cancer illness code, self-reported: hypothyroidism or myxoedema	Chronic myeloproliferative disease	116	Weighted mode	1.4868 ( 0.0022 - 1008.0802 )	0.9053
Non-cancer illness code, self-reported: hypothyroidism or myxoedema	Myeloproliferative diseases (CML excluded)	116	Inverse variance weighted	2.424 ( 0.2899 - 20.2696 )	0.4138
Non-cancer illness code, self-reported: hypothyroidism or myxoedema	Myeloproliferative diseases (CML excluded)	116	MR Egger	48.5164 ( 0.4433 - 5309.8964 )	0.1079
Non-cancer illness code, self-reported: hypothyroidism or myxoedema	Myeloproliferative diseases (CML excluded)	116	Weighted median	1.3076 ( 0.1525 - 11.2107 )	0.8067
Non-cancer illness code, self-reported: hypothyroidism or myxoedema	Myeloproliferative diseases (CML excluded)	116	Weighted mode	0.5529 ( 0.0317 - 9.6378 )	0.6852
TSH	Chronic myeloproliferative disease	168	Inverse variance weighted	0.7607 ( 0.5711 - 1.0131 )	0.0614
TSH	Chronic myeloproliferative disease	168	MR Egger	0.852 ( 0.5125 - 1.4164 )	0.5377
TSH	Chronic myeloproliferative disease	168	Weighted median	0.7449 ( 0.4807 - 1.1543 )	0.1875
TSH	Chronic myeloproliferative disease	168	Weighted mode	0.835 ( 0.5118 - 1.3622 )	0.4711
TSH	Myeloproliferative diseases (CML excluded)	167	Inverse variance weighted	0.9771 ( 0.8508 - 1.1222 )	0.7427
TSH	Myeloproliferative diseases (CML excluded)	167	MR Egger	0.9668 ( 0.7559 - 1.2366 )	0.7886
TSH	Myeloproliferative diseases (CML excluded)	167	Weighted median	0.984 ( 0.8198 - 1.1811 )	0.8626
TSH	Myeloproliferative diseases (CML excluded)	167	Weighted mode	0.9354 ( 0.7682 - 1.1388 )	0.5067
TT3	Chronic myeloproliferative disease	4	Inverse variance weighted	0.9907 ( 0.5856 - 1.6763 )	0.9723
TT3	Chronic myeloproliferative disease	4	MR Egger	1.3679 ( 0.6245 - 2.9962 )	0.5155
TT3	Chronic myeloproliferative disease	4	Weighted median	1.0777 ( 0.6861 - 1.6927 )	0.7454
TT3	Chronic myeloproliferative disease	4	Weighted mode	1.1273 ( 0.7116 - 1.7858 )	0.645
TT3	Myeloproliferative diseases (CML excluded)	4	Inverse variance weighted	0.8442 ( 0.6844 - 1.0414 )	0.1138
TT3	Myeloproliferative diseases (CML excluded)	4	MR Egger	0.9218 ( 0.6462 - 1.3148 )	0.697
TT3	Myeloproliferative diseases (CML excluded)	4	Weighted median	0.8573 ( 0.7126 - 1.0314 )	0.1026
TT3	Myeloproliferative diseases (CML excluded)	4	Weighted mode	0.8584 ( 0.7062 - 1.0434 )	0.2228

## Sheet: Table S7
Table S7. Summary of Mendelian Randomization (MR) estimates for the causal associations between exposures and hematological outcomes.
Exposure	Outcome	nSNP	Method	OR (95% CI)	P-value	FDR
Hypothyroidism, strict autoimmune	Chronic myeloproliferative disease	174	Inverse variance weighted	1.045 (0.8923 - 1.2238)	0.5848	0.9054
			MR Egger	1.0834 (0.7756 - 1.5133)	0.6393	0.9411
			Weighted median	1.0019 (0.771 - 1.302)	0.9886	0.9952
			Weighted mode	1.052 (0.7492 - 1.4772)	0.7703	0.9765
			Robust adjusted profile score (RAPS)	1.0291 (0.8735 - 1.2124)	0.7317	0.9674
			Penalized IVW	1.0323 (0.8733 - 1.2203)	0.7093	0.9828
Hypothyroidism, strict autoimmune	Myeloproliferative diseases (CML excluded)	173	Inverse variance weighted	1.0219 (0.9545 - 1.094)	0.5342	0.8425
			MR Egger	1.0246 (0.8852 - 1.1861)	0.745	0.8023
			Weighted median	1.0539 (0.9414 - 1.1798)	0.3623	0.8391
			Weighted mode	1.0155 (0.8719 - 1.1828)	0.8434	0.9853
			Robust adjusted profile score (RAPS)	1.0145 (0.9473 - 1.0864)	0.6814	0.8514
			Penalized IVW	1.0196 (0.9558 - 1.0878)	0.5558	0.745
Autoimmune hyperthyroidism	Chronic myeloproliferative disease	12	Inverse variance weighted	1.1082 (0.9235 - 1.3299)	0.2694	0.7865
			MR Egger	0.9657 (0.6574 - 1.4185)	0.8622	0.9411
			Weighted median	1.1409 (0.9084 - 1.4329)	0.257	0.9952
			Weighted mode	1.1427 (0.8793 - 1.485)	0.3398	0.9765
			Robust adjusted profile score (RAPS)	1.1153 (0.9311 - 1.3361)	0.2361	0.8265
			Penalized IVW	1.1151 (0.9483 - 1.3111)	0.1875	0.6564
Autoimmune hyperthyroidism	Myeloproliferative diseases (CML excluded)	12	Inverse variance weighted	0.9847 (0.9187 - 1.0554)	0.6632	0.844
			MR Egger	0.9065 (0.7887 - 1.0418)	0.1967	0.8023
			Weighted median	0.9448 (0.8673 - 1.0293)	0.1937	0.7003
			Weighted mode	0.9371 (0.8422 - 1.0427)	0.2579	0.8258
			Robust adjusted profile score (RAPS)	0.9712 (0.9084 - 1.0384)	0.3921	0.7638
			Penalized IVW	0.9698 (0.8934 - 1.0528)	0.4647	0.745
TT3/FT4 ratio	Chronic myeloproliferative disease	8	Inverse variance weighted	1.6997 (0.2275 - 12.6965)	0.6051	0.9054
			MR Egger	0.9798 (0.0207 - 46.4415)	0.9921	0.9921
			Weighted median	2.0433 (0.1707 - 24.4517)	0.5726	0.9952
			Weighted mode	1.5623 (0.1189 - 20.5246)	0.7442	0.9765
			Robust adjusted profile score (RAPS)	1.7855 (0.2212 - 14.4135)	0.5864	0.9674
			Penalized IVW	1.757 (0.5071 - 6.0882)	0.374	0.8727
TT3/FT4 ratio	Myeloproliferative diseases (CML excluded)	6	Inverse variance weighted	2.4959 (0.689 - 9.0421)	0.1637	0.4724
			MR Egger	0.4432 (0.0118 - 16.6576)	0.6828	0.8023
			Weighted median	1.7814 (0.4384 - 7.2384)	0.4195	0.8391
			Weighted mode	1.4263 (0.3006 - 6.7684)	0.6736	0.9853
			Robust adjusted profile score (RAPS)	2.2565 (0.6752 - 7.5407)	0.1862	0.5213
			Penalized IVW	2.3015 (0.7938 - 6.6726)	0.1248	0.4066
FT3	Chronic myeloproliferative disease	7	Inverse variance weighted	0.7595 (0.2883 - 2.0008)	0.5778	0.9054
			MR Egger	5.994 (0.0657 - 546.9655)	0.472	0.9411
			Weighted median	0.7062 (0.2213 - 2.2537)	0.5569	0.9952
			Weighted mode	0.6723 (0.1416 - 3.192)	0.6351	0.9765
			Robust adjusted profile score (RAPS)	0.7582 (0.2753 - 2.088)	0.5923	0.9674
			Penalized IVW	0.7525 (0.3184 - 1.7782)	0.5169	0.9045
FT3	Myeloproliferative diseases (CML excluded)	7	Inverse variance weighted	0.9999 (0.6806 - 1.4691)	0.9998	0.9998
			MR Egger	0.4538 (0.0755 - 2.7274)	0.4274	0.8023
			Weighted median	0.9952 (0.5944 - 1.6662)	0.9853	0.9853
			Weighted mode	1.1482 (0.6117 - 2.1552)	0.6822	0.9853
			Robust adjusted profile score (RAPS)	1.0091 (0.6698 - 1.5205)	0.9653	0.9653
			Penalized IVW	1.0147 (0.7374 - 1.3963)	0.9284	0.9284
FT4	Chronic myeloproliferative disease	64	Inverse variance weighted	0.9982 (0.6148 - 1.6206)	0.9942	0.9942
			MR Egger	0.6287 (0.2329 - 1.697)	0.3632	0.9411
			Weighted median	1.0021 (0.5066 - 1.9822)	0.9952	0.9952
			Weighted mode	0.8216 (0.3844 - 1.7561)	0.6139	0.9765
			Robust adjusted profile score (RAPS)	0.9679 (0.5854 - 1.6003)	0.8989	0.9674
			Penalized IVW	0.9931 (0.6387 - 1.544)	0.9753	0.9828
FT4	Myeloproliferative diseases (CML excluded)	64	Inverse variance weighted	1.1739 (0.972 - 1.4178)	0.0959	0.4724
			MR Egger	0.9134 (0.6225 - 1.3402)	0.6449	0.8023
			Weighted median	1.0185 (0.7813 - 1.3278)	0.8921	0.9853
			Weighted mode	0.9603 (0.7409 - 1.2445)	0.7602	0.9853
			Robust adjusted profile score (RAPS)	1.1645 (0.9635 - 1.4075)	0.1152	0.5213
			Penalized IVW	1.1654 (0.9485 - 1.432)	0.1452	0.4066
high TSH	Chronic myeloproliferative disease	5	Inverse variance weighted	1.1883 (0.5682 - 2.4852)	0.6467	0.9054
			MR Egger	0.4633 (0.0226 - 9.5116)	0.6521	0.9411
			Weighted median	0.9099 (0.3634 - 2.278)	0.8402	0.9952
			Weighted mode	0.8782 (0.2908 - 2.6524)	0.8291	0.9765
			Robust adjusted profile score (RAPS)	1.1284 (0.5203 - 2.4474)	0.7597	0.9674
			Penalized IVW	1.0814 (0.4341 - 2.6942)	0.8665	0.9828
high TSH	Myeloproliferative diseases (CML excluded)	4	Inverse variance weighted	1.0592 (0.7702 - 1.4566)	0.7235	0.8441
			MR Egger	1.7279 (0.4585 - 6.5114)	0.5039	0.8023
			Weighted median	1.0529 (0.7062 - 1.5696)	0.8004	0.9853
			Weighted mode	1.0469 (0.6875 - 1.5943)	0.8445	0.9853
			Robust adjusted profile score (RAPS)	1.0601 (0.7612 - 1.4764)	0.7298	0.8514
			Penalized IVW	1.0581 (0.836 - 1.3391)	0.6386	0.745
Hyperthyroidism	Chronic myeloproliferative disease	11	Inverse variance weighted	1.0439 (0.8096 - 1.346)	0.7405	0.9425
			MR Egger	0.8875 (0.4769 - 1.6516)	0.7152	0.9411
			Weighted median	1.0342 (0.7761 - 1.3781)	0.8185	0.9952
			Weighted mode	0.9717 (0.6658 - 1.4182)	0.8848	0.9765
			Robust adjusted profile score (RAPS)	1.0364 (0.8103 - 1.3256)	0.776	0.9674
			Penalized IVW	1.0402 (0.8159 - 1.3262)	0.7505	0.9828
Hyperthyroidism	Myeloproliferative diseases (CML excluded)	10	Inverse variance weighted	0.8806 (0.7954 - 0.975)	0.0144	0.2015
			MR Egger	0.8218 (0.6503 - 1.0385)	0.1388	0.8023
			Weighted median	0.9059 (0.8035 - 1.0213)	0.1064	0.7003
			Weighted mode	0.9136 (0.8048 - 1.037)	0.1954	0.8258
			Robust adjusted profile score (RAPS)	0.8746 (0.7947 - 0.9625)	0.0061	0.0855
			Penalized IVW	0.8775 (0.8094 - 0.9512)	0.0015	0.0105
Hypothyroidism	Chronic myeloproliferative disease	70	Inverse variance weighted	1.2002 (0.9813 - 1.4679)	0.0756	0.353
			MR Egger	1.3735 (0.8927 - 2.113)	0.1534	0.9411
			Weighted median	1.1214 (0.843 - 1.4919)	0.4313	0.9952
			Weighted mode	1.2067 (0.8544 - 1.7043)	0.2897	0.9765
			Robust adjusted profile score (RAPS)	1.1882 (0.9523 - 1.4824)	0.1267	0.5912
			Penalized IVW	1.191 (0.9868 - 1.4375)	0.0685	0.3197
Hypothyroidism	Myeloproliferative diseases (CML excluded)	68	Inverse variance weighted	1.0184 (0.941 - 1.1021)	0.6512	0.844
			MR Egger	1.0427 (0.88 - 1.2355)	0.6304	0.8023
			Weighted median	1.026 (0.9081 - 1.1593)	0.68	0.9853
			Weighted mode	0.9989 (0.8625 - 1.157)	0.9885	0.996
			Robust adjusted profile score (RAPS)	1.0204 (0.9436 - 1.1034)	0.6129	0.8514
			Penalized IVW	1.0221 (0.9433 - 1.1074)	0.5936	0.745
low TSH	Chronic myeloproliferative disease	29	Inverse variance weighted	1.0766 (0.9414 - 1.2312)	0.2809	0.7865
			MR Egger	0.9313 (0.6815 - 1.2726)	0.6586	0.9411
			Weighted median	0.994 (0.8202 - 1.2046)	0.9512	0.9952
			Weighted mode	0.9697 (0.7363 - 1.2772)	0.8284	0.9765
			Robust adjusted profile score (RAPS)	1.0644 (0.925 - 1.2247)	0.3834	0.9674
			Penalized IVW	1.0556 (0.9047 - 1.2317)	0.4919	0.9045
low TSH	Myeloproliferative diseases (CML excluded)	29	Inverse variance weighted	1.0054 (0.9482 - 1.0661)	0.8561	0.9219
			MR Egger	1.0544 (0.9186 - 1.2102)	0.4581	0.8023
			Weighted median	1.0017 (0.9294 - 1.0797)	0.9638	0.9853
			Weighted mode	0.9997 (0.8966 - 1.1147)	0.996	0.996
			Robust adjusted profile score (RAPS)	1.005 (0.9416 - 1.0726)	0.8804	0.9481
			Penalized IVW	1.0042 (0.9519 - 1.0594)	0.8771	0.9284
FT3/FT4 ratio	Chronic myeloproliferative disease	15	Inverse variance weighted	0.9313 (0.0494 - 17.5617)	0.9621	0.9942
			MR Egger	0.6159 (0.0017 - 217.1237)	0.8738	0.9411
			Weighted median	0.9462 (0.0212 - 42.2881)	0.9773	0.9952
			Weighted mode	1.0259 (0.0139 - 75.8828)	0.9909	0.9909
			Robust adjusted profile score (RAPS)	1.0655 (0.0509 - 22.3195)	0.9674	0.9674
			Penalized IVW	1.0678 (0.1009 - 11.2968)	0.9566	0.9828
FT3/FT4 ratio	Myeloproliferative diseases (CML excluded)	15	Inverse variance weighted	0.5916 (0.1603 - 2.1828)	0.4307	0.8425
			MR Egger	2.5383 (0.1997 - 32.2697)	0.4854	0.8023
			Weighted median	1.3949 (0.3103 - 6.271)	0.6643	0.9853
			Weighted mode	1.4148 (0.3339 - 5.9945)	0.6449	0.9853
			Robust adjusted profile score (RAPS)	0.5903 (0.1433 - 2.4326)	0.4657	0.7638
			Penalized IVW	0.6404 (0.1527 - 2.6862)	0.5424	0.745
Non-cancer illness code, self-reported: hyperthyroidism or thyrotoxicosis	Chronic myeloproliferative disease	10	Inverse variance weighted	5.53E-14 (7.78E-27 - 0.3935)	0.0432	0.353
			MR Egger	7.28E-07 (5.72E-44 - 9.24621288426816e+30)	0.7541	0.9411
			Weighted median	8.34E-13 (2.07E-29 - 33505.3591)	0.1539	0.9952
			Weighted mode	2.11E-14 (2.68E-35 - 16671938.2504)	0.2317	0.9765
			Robust adjusted profile score (RAPS)	6.73E-13 (2.33E-26 - 19.4485)	0.0763	0.5912
			Penalized IVW	7.11E-13 (6.66E-23 - 0.0076)	0.0176	0.2461
Non-cancer illness code, self-reported: hyperthyroidism or thyrotoxicosis	Myeloproliferative diseases (CML excluded)	11	Inverse variance weighted	0.0448 (4.89E-06 - 411.166)	0.5048	0.8425
			MR Egger	0.0015 (6.88E-11 - 32721.4228)	0.47	0.8023
			Weighted median	4e-04 (1.81E-09 - 67.6833)	0.2001	0.7003
			Weighted mode	8.37E-05 (7.85E-11 - 89.24)	0.2144	0.8258
			Robust adjusted profile score (RAPS)	0.0071 (7.57E-07 - 66.0703)	0.2884	0.673
			Penalized IVW	0.0032 (2.59E-09 - 4018.5868)	0.423	0.745
Non-cancer illness code, self-reported: hypothyroidism or myxoedema	Chronic myeloproliferative disease	116	Inverse variance weighted	2.929 (0.0837 - 102.5133)	0.5536	0.9054
			MR Egger	3.998 (0.0014 - 11248.7495)	0.733	0.9411
			Weighted median	1.9029 (0.0073 - 496.7893)	0.8207	0.9952
			Weighted mode	1.4868 (0.002 - 1116.8077)	0.9068	0.9765
			Robust adjusted profile score (RAPS)	3.4937 (0.1029 - 118.6338)	0.4867	0.9674
			Penalized IVW	3.9859 (0.1899 - 83.6797)	0.3733	0.8727
Non-cancer illness code, self-reported: hypothyroidism or myxoedema	Myeloproliferative diseases (CML excluded)	111	Inverse variance weighted	3.1275 (0.6166 - 15.8635)	0.1687	0.4724
			MR Egger	36.7401 (0.2847 - 4740.4579)	0.149	0.8023
			Weighted median	2.8729 (0.3159 - 26.1232)	0.3488	0.8391
			Weighted mode	6.8237 (0.1908 - 243.9923)	0.2949	0.8258
			Robust adjusted profile score (RAPS)	3.135 (0.6335 - 15.5131)	0.1614	0.5213
			Penalized IVW	3.0873 (0.7467 - 12.7654)	0.1196	0.4066
TSH	Chronic myeloproliferative disease	168	Inverse variance weighted	0.7607 (0.5711 - 1.0131)	0.0614	0.353
			MR Egger	0.852 (0.5125 - 1.4164)	0.5377	0.9411
			Weighted median	0.7449 (0.4714 - 1.1771)	0.2071	0.9952
			Weighted mode	0.835 (0.5375 - 1.297)	0.4233	0.9765
			Robust adjusted profile score (RAPS)	0.7758 (0.577 - 1.0432)	0.0929	0.5912
			Penalized IVW	0.7838 (0.6045 - 1.0161)	0.0659	0.3197
TSH	Myeloproliferative diseases (CML excluded)	165	Inverse variance weighted	0.9627 (0.8522 - 1.0876)	0.5416	0.8425
			MR Egger	0.9769 (0.7872 - 1.2125)	0.8326	0.8326
			Weighted median	0.9842 (0.8157 - 1.1875)	0.8678	0.9853
			Weighted mode	0.9448 (0.7764 - 1.1496)	0.5711	0.9853
			Robust adjusted profile score (RAPS)	0.9575 (0.8463 - 1.0834)	0.491	0.7638
			Penalized IVW	0.959 (0.8549 - 1.0758)	0.4753	0.745
TT3	Chronic myeloproliferative disease	4	Inverse variance weighted	0.9907 (0.5856 - 1.6763)	0.9723	0.9942
			MR Egger	1.3679 (0.6245 - 2.9962)	0.5155	0.9411
			Weighted median	1.0777 (0.6978 - 1.6644)	0.7359	0.9952
			Weighted mode	1.1273 (0.7135 - 1.7809)	0.6431	0.9765
			Robust adjusted profile score (RAPS)	1.0101 (0.6332 - 1.6114)	0.9664	0.9674
			Penalized IVW	1.0036 (0.7262 - 1.3868)	0.9828	0.9828
TT3	Myeloproliferative diseases (CML excluded)	4	Inverse variance weighted	0.8442 (0.6844 - 1.0414)	0.1138	0.4724
			MR Egger	0.9218 (0.6462 - 1.3148)	0.697	0.8023
			Weighted median	0.8573 (0.7117 - 1.0326)	0.1048	0.7003
			Weighted mode	0.8584 (0.7011 - 1.051)	0.2358	0.8258
			Robust adjusted profile score (RAPS)	0.8516 (0.701 - 1.0346)	0.1058	0.5213
			Penalized IVW	0.8475 (0.7782 - 0.9229)	1e-04	0.002

## Sheet: Table S8
Table S8. Sensitivity analysis and pleiotropy analysis
Exposure	Outcome	Heterogeneity		Pleiotropy
		Q statistic (IVW)	P value	MR-Egger Intercept	P value
TT3/FT4 ratio	Chronic myeloproliferative disease	5.78284	0.565323	0.015631	0.75415
TT3/FT4 ratio	Myeloproliferative diseases (CML excluded)	20.0074	0.00555367	0.063521	0.035243
FT3	Chronic myeloproliferative disease	2.20954	0.899454	-0.12709	0.400509
FT3	Myeloproliferative diseases (CML excluded)	4.8065	0.56886	0.048552	0.417205
FT4	Chronic myeloproliferative disease	77.7737	0.0996159	0.023757	0.299957
FT4	Myeloproliferative diseases (CML excluded)	75.2997	0.13783	0.012895	0.146743
high TSH	Chronic myeloproliferative disease	3.83382	0.428963	0.087784	0.57194
high TSH	Myeloproliferative diseases (CML excluded)	54.0182	2.08 × 10⁻10	0.075954	0.696087
Hyperthyroidism	Chronic myeloproliferative disease	14.0401	0.171169	0.0413	0.585627
Hyperthyroidism	Myeloproliferative diseases (CML excluded)	18.7585	0.0434393	0.01897	0.584614
Hypothyroidism	Chronic myeloproliferative disease	87.8127	0.0628834	-0.01585	0.489631
Hypothyroidism	Myeloproliferative diseases (CML excluded)	122.921	5.15 × 10⁻5	-0.01037	0.34072
low TSH	Chronic myeloproliferative disease	22.4645	0.759346	0.036876	0.322425
low TSH	Myeloproliferative diseases (CML excluded)	33.9637	0.202071	-0.01206	0.461006
FT3/FT4 ratio	Chronic myeloproliferative disease	12.1416	0.594929	0.006646	0.875631
FT3/FT4 ratio	Myeloproliferative diseases (CML excluded)	17.6654	0.222449	-0.02343	0.217003
Non-cancer illness code, self-reported: hyperthyroidism or thyrotoxicosis	Chronic myeloproliferative disease	8.07099	0.527008	-0.0287	0.699012
Non-cancer illness code, self-reported: hypothyroidism or myxoedema	Myeloproliferative diseases (CML excluded)	10.7174	0.379956	0.008823	0.645095
Non-cancer illness code, self-reported: hypothyroidism or myxoedema	Chronic myeloproliferative disease	139.426	0.0603108	-0.00156	0.93165
Non-cancer illness code, self-reported: hypothyroidism or myxoedema	Myeloproliferative diseases (CML excluded)	318.088	5.93 × 10⁻21	-0.01509	0.163938
TSH	Chronic myeloproliferative disease	145.587	0.882776	-0.006	0.597102
TSH	Myeloproliferative diseases (CML excluded)	246.664	4.85 × 10⁻5	0.000559	0.919224
TT3	Chronic myeloproliferative disease	4.39859	0.221516	-0.08304	0.397356
TT3	Myeloproliferative diseases (CML excluded)	4.21397	0.239267	-0.02224	0.585376
TT3/FT4 ratio	Myeloproliferative diseases (CML excluded) / After exclusion	6.7757	0.237863	0.036153	0.374251
high TSH	Myeloproliferative diseases (CML excluded) / After exclusion	3.04508	0.384727	-0.04824	0.532091
Hypothyroidism	Myeloproliferative diseases (CML excluded) / After exclusion	67.9809	0.409575	-0.00118	0.887939
Non-cancer illness code, self-reported: hypothyroidism or myxoedema	Myeloproliferative diseases (CML excluded) / After exclusion	141.258	0.0370463	0.003527	0.642476
TSH	Myeloproliferative diseases (CML excluded) / After exclusion	197.732	0.0417309	-0.00173	0.72758
